# Supplementary material for: Trends in all causes and cause specific mortality attributable to ambient particulate matter pollution in China from 1990 to 2019: A secondary data analysis study
Source: PLoS One. 2023 Sep 8;18(9):e0291262. doi: 10.1371/journal.pone.0291262 (PMC10490985; doi:10.1371/journal.pone.0291262)
Supplement: S1 Table — (XLSX) [file pone.0291262.s001.xlsx]

## Sheet: Diseases Burden
measure_id	measure_name	location_id	location_name	sex_id	sex_name	age_id	age_name	cause_id	cause_name	rei_id	rei_name	metric_id	metric_name	year	val	upper	lower
1	Deaths	6	China	1	Male	27	Age-standardized	491	Cardiovascular diseases	86	Ambient particulate matter pollution	3	Rate	1990	41.3616	69.114	19.2601
1	Deaths	6	China	2	Female	27	Age-standardized	491	Cardiovascular diseases	86	Ambient particulate matter pollution	3	Rate	1990	23.6642	42.022	11.3438
1	Deaths	6	China	3	Both	27	Age-standardized	491	Cardiovascular diseases	86	Ambient particulate matter pollution	3	Rate	1990	31.2256	52.0275	15.0643
1	Deaths	6	China	1	Male	27	Age-standardized	494	Stroke	86	Ambient particulate matter pollution	3	Rate	1990	29.6203	49.8297	13.7616
1	Deaths	6	China	2	Female	27	Age-standardized	494	Stroke	86	Ambient particulate matter pollution	3	Rate	1990	17.3831	30.8186	8.29437
1	Deaths	6	China	3	Both	27	Age-standardized	494	Stroke	86	Ambient particulate matter pollution	3	Rate	1990	22.5946	38.1096	10.6921
1	Deaths	6	China	1	Male	27	Age-standardized	496	Intracerebral hemorrhage	86	Ambient particulate matter pollution	3	Rate	1990	16.4321	27.81	7.53607
1	Deaths	6	China	2	Female	27	Age-standardized	496	Intracerebral hemorrhage	86	Ambient particulate matter pollution	3	Rate	1990	9.46668	17.3028	4.47595
1	Deaths	6	China	3	Both	27	Age-standardized	496	Intracerebral hemorrhage	86	Ambient particulate matter pollution	3	Rate	1990	12.4946	21.7342	5.89821
1	Deaths	6	China	1	Male	27	Age-standardized	497	Subarachnoid hemorrhage	86	Ambient particulate matter pollution	3	Rate	1990	3.99472	7.64905	1.0618
1	Deaths	6	China	2	Female	27	Age-standardized	497	Subarachnoid hemorrhage	86	Ambient particulate matter pollution	3	Rate	1990	2.77254	4.95788	1.25633
1	Deaths	6	China	3	Both	27	Age-standardized	497	Subarachnoid hemorrhage	86	Ambient particulate matter pollution	3	Rate	1990	3.29752	5.84781	1.3591
1	Deaths	6	China	1	Male	27	Age-standardized	493	Ischemic heart disease	86	Ambient particulate matter pollution	3	Rate	1990	11.7413	19.3494	5.62392
1	Deaths	6	China	2	Female	27	Age-standardized	493	Ischemic heart disease	86	Ambient particulate matter pollution	3	Rate	1990	6.28111	11.1452	3.00915
1	Deaths	6	China	3	Both	27	Age-standardized	493	Ischemic heart disease	86	Ambient particulate matter pollution	3	Rate	1990	8.63108	14.2849	4.20732
1	Deaths	6	China	1	Male	27	Age-standardized	426	Tracheal, bronchus, and lung cancer	86	Ambient particulate matter pollution	3	Rate	1993	5.93984	9.62917	2.81506
1	Deaths	6	China	2	Female	27	Age-standardized	426	Tracheal, bronchus, and lung cancer	86	Ambient particulate matter pollution	3	Rate	1993	1.94164	3.21613	0.939735
1	Deaths	6	China	3	Both	27	Age-standardized	426	Tracheal, bronchus, and lung cancer	86	Ambient particulate matter pollution	3	Rate	1993	3.75834	6.01027	1.86085
1	Deaths	6	China	2	Female	27	Age-standardized	410	Neoplasms	86	Ambient particulate matter pollution	3	Rate	1993	1.94164	3.21613	0.939735
1	Deaths	6	China	3	Both	27	Age-standardized	410	Neoplasms	86	Ambient particulate matter pollution	3	Rate	1993	3.75834	6.01027	1.86085
1	Deaths	6	China	1	Male	27	Age-standardized	956	Respiratory infections and tuberculosis	86	Ambient particulate matter pollution	3	Rate	1991	8.29212	14.0833	4.05369
1	Deaths	6	China	2	Female	27	Age-standardized	956	Respiratory infections and tuberculosis	86	Ambient particulate matter pollution	3	Rate	1991	6.76648	11.6569	3.2298
1	Deaths	6	China	3	Both	27	Age-standardized	956	Respiratory infections and tuberculosis	86	Ambient particulate matter pollution	3	Rate	1991	7.27466	12.4464	3.47984
1	Deaths	6	China	1	Male	27	Age-standardized	508	Chronic respiratory diseases	86	Ambient particulate matter pollution	3	Rate	1990	44.7718	73.9328	22.641
1	Deaths	6	China	2	Female	27	Age-standardized	508	Chronic respiratory diseases	86	Ambient particulate matter pollution	3	Rate	1990	27.2654	47.1532	13.3041
1	Deaths	6	China	3	Both	27	Age-standardized	508	Chronic respiratory diseases	86	Ambient particulate matter pollution	3	Rate	1990	33.8184	55.6908	17.0292
1	Deaths	6	China	1	Male	27	Age-standardized	962	Maternal and neonatal disorders	86	Ambient particulate matter pollution	3	Rate	1991	1.01631	1.7314	0.475442
1	Deaths	6	China	2	Female	27	Age-standardized	962	Maternal and neonatal disorders	86	Ambient particulate matter pollution	3	Rate	1991	0.836404	1.45605	0.390363
1	Deaths	6	China	3	Both	27	Age-standardized	962	Maternal and neonatal disorders	86	Ambient particulate matter pollution	3	Rate	1991	0.932048	1.58893	0.444161
1	Deaths	6	China	1	Male	27	Age-standardized	493	Ischemic heart disease	86	Ambient particulate matter pollution	3	Rate	1993	12.6456	19.5043	6.5301
1	Deaths	6	China	2	Female	27	Age-standardized	493	Ischemic heart disease	86	Ambient particulate matter pollution	3	Rate	1993	6.77663	11.1282	3.5325
1	Deaths	6	China	3	Both	27	Age-standardized	493	Ischemic heart disease	86	Ambient particulate matter pollution	3	Rate	1993	9.30412	14.7056	4.9339
1	Deaths	6	China	1	Male	27	Age-standardized	294	All causes	86	Ambient particulate matter pollution	3	Rate	1992	104.897	167.77	54.8503
1	Deaths	6	China	2	Female	27	Age-standardized	294	All causes	86	Ambient particulate matter pollution	3	Rate	1992	62.9692	104.248	32.4166
1	Deaths	6	China	3	Both	27	Age-standardized	294	All causes	86	Ambient particulate matter pollution	3	Rate	1992	79.9603	127.968	41.9766
1	Deaths	6	China	1	Male	27	Age-standardized	495	Ischemic stroke	86	Ambient particulate matter pollution	3	Rate	1990	9.19349	15.3336	4.42497
1	Deaths	6	China	2	Female	27	Age-standardized	495	Ischemic stroke	86	Ambient particulate matter pollution	3	Rate	1990	5.1439	9.06154	2.48146
1	Deaths	6	China	3	Both	27	Age-standardized	495	Ischemic stroke	86	Ambient particulate matter pollution	3	Rate	1990	6.80248	11.5045	3.2578
1	Deaths	6	China	1	Male	27	Age-standardized	961	Other infectious diseases	86	Ambient particulate matter pollution	3	Rate	1990	0.00668531	0.0119129	0.00292121
1	Deaths	6	China	2	Female	27	Age-standardized	961	Other infectious diseases	86	Ambient particulate matter pollution	3	Rate	1990	0.00506028	0.00908819	0.00222399
1	Deaths	6	China	3	Both	27	Age-standardized	961	Other infectious diseases	86	Ambient particulate matter pollution	3	Rate	1990	0.00592217	0.0103076	0.002674
1	Deaths	6	China	1	Male	27	Age-standardized	974	Diabetes and kidney diseases	86	Ambient particulate matter pollution	3	Rate	1990	0.718437	1.23703	0.310718
1	Deaths	6	China	2	Female	27	Age-standardized	974	Diabetes and kidney diseases	86	Ambient particulate matter pollution	3	Rate	1990	0.631061	1.16797	0.278383
1	Deaths	6	China	3	Both	27	Age-standardized	974	Diabetes and kidney diseases	86	Ambient particulate matter pollution	3	Rate	1990	0.654297	1.15617	0.29121
1	Deaths	6	China	1	Male	27	Age-standardized	961	Other infectious diseases	86	Ambient particulate matter pollution	3	Rate	1991	0.0070946	0.0121958	0.0032719
1	Deaths	6	China	2	Female	27	Age-standardized	961	Other infectious diseases	86	Ambient particulate matter pollution	3	Rate	1991	0.00532666	0.00933896	0.00240958
1	Deaths	6	China	3	Both	27	Age-standardized	961	Other infectious diseases	86	Ambient particulate matter pollution	3	Rate	1991	0.00626629	0.0106779	0.00287534
1	Deaths	6	China	1	Male	27	Age-standardized	974	Diabetes and kidney diseases	86	Ambient particulate matter pollution	3	Rate	1991	0.734021	1.26227	0.329562
1	Deaths	6	China	2	Female	27	Age-standardized	974	Diabetes and kidney diseases	86	Ambient particulate matter pollution	3	Rate	1991	0.640967	1.18119	0.280334
1	Deaths	6	China	3	Both	27	Age-standardized	974	Diabetes and kidney diseases	86	Ambient particulate matter pollution	3	Rate	1991	0.666216	1.17611	0.302199
1	Deaths	6	China	1	Male	27	Age-standardized	957	Enteric infections	86	Ambient particulate matter pollution	3	Rate	1991	0.0134931	0.0234722	0.00611745
1	Deaths	6	China	2	Female	27	Age-standardized	957	Enteric infections	86	Ambient particulate matter pollution	3	Rate	1991	0.0124932	0.0216234	0.00540261
1	Deaths	6	China	3	Both	27	Age-standardized	957	Enteric infections	86	Ambient particulate matter pollution	3	Rate	1991	0.0130247	0.0225356	0.00596389
1	Deaths	6	China	1	Male	27	Age-standardized	497	Subarachnoid hemorrhage	86	Ambient particulate matter pollution	3	Rate	1993	4.28128	7.42489	1.22212
1	Deaths	6	China	2	Female	27	Age-standardized	497	Subarachnoid hemorrhage	86	Ambient particulate matter pollution	3	Rate	1993	2.98252	5.05436	1.43487
1	Deaths	6	China	3	Both	27	Age-standardized	497	Subarachnoid hemorrhage	86	Ambient particulate matter pollution	3	Rate	1993	3.5472	5.9845	1.64387
1	Deaths	6	China	1	Male	27	Age-standardized	976	Diabetes mellitus type 2	86	Ambient particulate matter pollution	3	Rate	1991	0.734021	1.26227	0.329562
1	Deaths	6	China	2	Female	27	Age-standardized	976	Diabetes mellitus type 2	86	Ambient particulate matter pollution	3	Rate	1991	0.640967	1.18119	0.280334
1	Deaths	6	China	3	Both	27	Age-standardized	976	Diabetes mellitus type 2	86	Ambient particulate matter pollution	3	Rate	1991	0.666216	1.17611	0.302199
1	Deaths	6	China	1	Male	27	Age-standardized	491	Cardiovascular diseases	86	Ambient particulate matter pollution	3	Rate	1993	44.2501	69.7466	22.7344
1	Deaths	6	China	2	Female	27	Age-standardized	491	Cardiovascular diseases	86	Ambient particulate matter pollution	3	Rate	1993	25.4093	41.5212	13.1492
1	Deaths	6	China	3	Both	27	Age-standardized	491	Cardiovascular diseases	86	Ambient particulate matter pollution	3	Rate	1993	33.4908	53.3903	17.3813
1	Deaths	6	China	1	Male	27	Age-standardized	587	Diabetes mellitus	86	Ambient particulate matter pollution	3	Rate	1990	0.718437	1.23703	0.310718
1	Deaths	6	China	2	Female	27	Age-standardized	587	Diabetes mellitus	86	Ambient particulate matter pollution	3	Rate	1990	0.631061	1.16797	0.278383
1	Deaths	6	China	3	Both	27	Age-standardized	587	Diabetes mellitus	86	Ambient particulate matter pollution	3	Rate	1990	0.654297	1.15617	0.29121
1	Deaths	6	China	1	Male	27	Age-standardized	295	Communicable, maternal, neonatal, and nutritional diseases	86	Ambient particulate matter pollution	3	Rate	1992	9.44224	15.7143	4.7586
1	Deaths	6	China	2	Female	27	Age-standardized	295	Communicable, maternal, neonatal, and nutritional diseases	86	Ambient particulate matter pollution	3	Rate	1992	7.70491	13.1805	3.82563
1	Deaths	6	China	3	Both	27	Age-standardized	295	Communicable, maternal, neonatal, and nutritional diseases	86	Ambient particulate matter pollution	3	Rate	1992	8.32146	14.1155	4.19547
1	Deaths	6	China	1	Male	27	Age-standardized	640	Other non-communicable diseases	86	Ambient particulate matter pollution	3	Rate	1990	0.00116302	0.00320149	0.00027943
1	Deaths	6	China	2	Female	27	Age-standardized	640	Other non-communicable diseases	86	Ambient particulate matter pollution	3	Rate	1990	0.00102121	0.0030163	0.000246058
1	Deaths	6	China	3	Both	27	Age-standardized	640	Other non-communicable diseases	86	Ambient particulate matter pollution	3	Rate	1990	0.00109639	0.00304419	0.000278543
1	Deaths	6	China	1	Male	27	Age-standardized	686	Sudden infant death syndrome	86	Ambient particulate matter pollution	3	Rate	1990	0.00116302	0.00320149	0.00027943
1	Deaths	6	China	2	Female	27	Age-standardized	686	Sudden infant death syndrome	86	Ambient particulate matter pollution	3	Rate	1990	0.00102121	0.0030163	0.000246058
1	Deaths	6	China	3	Both	27	Age-standardized	686	Sudden infant death syndrome	86	Ambient particulate matter pollution	3	Rate	1990	0.00109639	0.00304419	0.000278543
1	Deaths	6	China	1	Male	27	Age-standardized	495	Ischemic stroke	86	Ambient particulate matter pollution	3	Rate	1993	10.1302	16.0149	5.1457
1	Deaths	6	China	2	Female	27	Age-standardized	495	Ischemic stroke	86	Ambient particulate matter pollution	3	Rate	1993	5.70264	9.36852	2.98378
1	Deaths	6	China	3	Both	27	Age-standardized	495	Ischemic stroke	86	Ambient particulate matter pollution	3	Rate	1993	7.52951	11.9882	3.95501
1	Deaths	6	China	1	Male	27	Age-standardized	508	Chronic respiratory diseases	86	Ambient particulate matter pollution	3	Rate	1993	46.3446	73.8049	25.0187
1	Deaths	6	China	2	Female	27	Age-standardized	508	Chronic respiratory diseases	86	Ambient particulate matter pollution	3	Rate	1993	28.5339	46.2998	14.5649
1	Deaths	6	China	3	Both	27	Age-standardized	508	Chronic respiratory diseases	86	Ambient particulate matter pollution	3	Rate	1993	35.2247	56.6508	19.1556
1	Deaths	6	China	1	Male	27	Age-standardized	302	Diarrheal diseases	86	Ambient particulate matter pollution	3	Rate	1992	0.0127334	0.0215271	0.00605951
1	Deaths	6	China	2	Female	27	Age-standardized	302	Diarrheal diseases	86	Ambient particulate matter pollution	3	Rate	1992	0.0117445	0.0200868	0.00530106
1	Deaths	6	China	3	Both	27	Age-standardized	302	Diarrheal diseases	86	Ambient particulate matter pollution	3	Rate	1992	0.0122713	0.0208605	0.0057307
1	Deaths	6	China	1	Male	27	Age-standardized	329	Otitis media	86	Ambient particulate matter pollution	3	Rate	1992	6.5e-06	1.27e-05	2.39e-06
1	Deaths	6	China	2	Female	27	Age-standardized	329	Otitis media	86	Ambient particulate matter pollution	3	Rate	1992	6.48e-06	1.35e-05	8.31e-07
1	Deaths	6	China	3	Both	27	Age-standardized	329	Otitis media	86	Ambient particulate matter pollution	3	Rate	1992	6.49e-06	1.2e-05	2.59e-06
1	Deaths	6	China	1	Male	27	Age-standardized	332	Meningitis	86	Ambient particulate matter pollution	3	Rate	1992	0.00614259	0.0104757	0.00287581
1	Deaths	6	China	1	Male	27	Age-standardized	1029	Total cancers	86	Ambient particulate matter pollution	3	Rate	1991	5.56179	9.21183	2.56366
1	Deaths	6	China	2	Female	27	Age-standardized	1029	Total cancers	86	Ambient particulate matter pollution	3	Rate	1991	1.77073	3.04925	0.793244
1	Deaths	6	China	3	Both	27	Age-standardized	1029	Total cancers	86	Ambient particulate matter pollution	3	Rate	1991	3.48897	5.85608	1.62627
1	Deaths	6	China	1	Male	27	Age-standardized	328	Upper respiratory infections	86	Ambient particulate matter pollution	3	Rate	1992	0.00108809	0.00238693	0.000100186
1	Deaths	6	China	2	Female	27	Age-standardized	328	Upper respiratory infections	86	Ambient particulate matter pollution	3	Rate	1992	0.0013302	0.00295491	0.000111776
1	Deaths	6	China	3	Both	27	Age-standardized	328	Upper respiratory infections	86	Ambient particulate matter pollution	3	Rate	1992	0.00120137	0.0026394	0.000107022
1	Deaths	6	China	2	Female	27	Age-standardized	332	Meningitis	86	Ambient particulate matter pollution	3	Rate	1992	0.00466578	0.00795654	0.00215346
1	Deaths	6	China	3	Both	27	Age-standardized	332	Meningitis	86	Ambient particulate matter pollution	3	Rate	1992	0.00545246	0.00905795	0.00259134
1	Deaths	6	China	1	Male	27	Age-standardized	380	Neonatal disorders	86	Ambient particulate matter pollution	3	Rate	1992	1.07142	1.81081	0.518759
1	Deaths	6	China	2	Female	27	Age-standardized	380	Neonatal disorders	86	Ambient particulate matter pollution	3	Rate	1992	0.884897	1.48702	0.429363
1	Deaths	6	China	3	Both	27	Age-standardized	380	Neonatal disorders	86	Ambient particulate matter pollution	3	Rate	1992	0.984283	1.65561	0.481047
1	Deaths	6	China	1	Male	27	Age-standardized	381	Neonatal preterm birth	86	Ambient particulate matter pollution	3	Rate	1992	0.580593	0.962534	0.282561
1	Deaths	6	China	2	Female	27	Age-standardized	381	Neonatal preterm birth	86	Ambient particulate matter pollution	3	Rate	1992	0.483852	0.818414	0.235887
1	Deaths	6	China	3	Both	27	Age-standardized	381	Neonatal preterm birth	86	Ambient particulate matter pollution	3	Rate	1992	0.535402	0.904673	0.264371
1	Deaths	6	China	1	Male	27	Age-standardized	509	Chronic obstructive pulmonary disease	86	Ambient particulate matter pollution	3	Rate	1990	44.7718	73.9328	22.641
1	Deaths	6	China	2	Female	27	Age-standardized	509	Chronic obstructive pulmonary disease	86	Ambient particulate matter pollution	3	Rate	1990	27.2654	47.1532	13.3041
1	Deaths	6	China	3	Both	27	Age-standardized	509	Chronic obstructive pulmonary disease	86	Ambient particulate matter pollution	3	Rate	1990	33.8184	55.6908	17.0292
1	Deaths	6	China	1	Male	27	Age-standardized	337	Encephalitis	86	Ambient particulate matter pollution	3	Rate	1992	0.00111056	0.0019852	0.000446403
1	Deaths	6	China	2	Female	27	Age-standardized	337	Encephalitis	86	Ambient particulate matter pollution	3	Rate	1992	0.000824233	0.00143567	0.000358939
1	Deaths	6	China	3	Both	27	Age-standardized	337	Encephalitis	86	Ambient particulate matter pollution	3	Rate	1992	0.000976769	0.00167545	0.000418466
1	Deaths	6	China	1	Male	27	Age-standardized	322	Lower respiratory infections	86	Ambient particulate matter pollution	3	Rate	1992	8.34975	13.9688	4.14029
1	Deaths	6	China	2	Female	27	Age-standardized	322	Lower respiratory infections	86	Ambient particulate matter pollution	3	Rate	1992	6.80144	11.7665	3.3576
1	Deaths	6	China	3	Both	27	Age-standardized	322	Lower respiratory infections	86	Ambient particulate matter pollution	3	Rate	1992	7.31727	12.6123	3.67114
1	Deaths	6	China	1	Male	27	Age-standardized	957	Enteric infections	86	Ambient particulate matter pollution	3	Rate	1990	0.0137898	0.0246435	0.00595337
1	Deaths	6	China	2	Female	27	Age-standardized	957	Enteric infections	86	Ambient particulate matter pollution	3	Rate	1990	0.0127728	0.0231437	0.00529535
1	Deaths	6	China	3	Both	27	Age-standardized	957	Enteric infections	86	Ambient particulate matter pollution	3	Rate	1990	0.0133122	0.0233814	0.00569525
1	Deaths	6	China	1	Male	27	Age-standardized	587	Diabetes mellitus	86	Ambient particulate matter pollution	3	Rate	1993	0.794818	1.32514	0.377312
1	Deaths	6	China	2	Female	27	Age-standardized	587	Diabetes mellitus	86	Ambient particulate matter pollution	3	Rate	1993	0.696178	1.22982	0.336009
1	Deaths	6	China	3	Both	27	Age-standardized	587	Diabetes mellitus	86	Ambient particulate matter pollution	3	Rate	1993	0.72217	1.25643	0.36242
1	Deaths	6	China	1	Male	27	Age-standardized	382	Neonatal encephalopathy due to birth asphyxia and trauma	86	Ambient particulate matter pollution	3	Rate	1992	0.384987	0.660661	0.17898
1	Deaths	6	China	2	Female	27	Age-standardized	382	Neonatal encephalopathy due to birth asphyxia and trauma	86	Ambient particulate matter pollution	3	Rate	1992	0.311672	0.544608	0.148111
1	Deaths	6	China	3	Both	27	Age-standardized	382	Neonatal encephalopathy due to birth asphyxia and trauma	86	Ambient particulate matter pollution	3	Rate	1992	0.350737	0.598042	0.166166
1	Deaths	6	China	1	Male	27	Age-standardized	494	Stroke	86	Ambient particulate matter pollution	3	Rate	1993	31.6045	50.6075	16.0205
1	Deaths	6	China	2	Female	27	Age-standardized	494	Stroke	86	Ambient particulate matter pollution	3	Rate	1993	18.6327	30.8041	9.59341
1	Deaths	6	China	3	Both	27	Age-standardized	494	Stroke	86	Ambient particulate matter pollution	3	Rate	1993	24.1867	38.6697	12.5213
1	Deaths	6	China	1	Male	27	Age-standardized	409	Non-communicable diseases	86	Ambient particulate matter pollution	3	Rate	1992	95.455	151.466	49.5138
1	Deaths	6	China	2	Female	27	Age-standardized	409	Non-communicable diseases	86	Ambient particulate matter pollution	3	Rate	1992	55.2643	91.035	28.2706
1	Deaths	6	China	3	Both	27	Age-standardized	409	Non-communicable diseases	86	Ambient particulate matter pollution	3	Rate	1992	71.6389	114.766	37.6142
1	Deaths	6	China	1	Male	27	Age-standardized	962	Maternal and neonatal disorders	86	Ambient particulate matter pollution	3	Rate	1990	0.956964	1.71471	0.429669
1	Deaths	6	China	2	Female	27	Age-standardized	962	Maternal and neonatal disorders	86	Ambient particulate matter pollution	3	Rate	1990	0.783341	1.36872	0.352681
1	Deaths	6	China	3	Both	27	Age-standardized	962	Maternal and neonatal disorders	86	Ambient particulate matter pollution	3	Rate	1990	0.875454	1.55105	0.398016
1	Deaths	6	China	1	Male	27	Age-standardized	294	All causes	86	Ambient particulate matter pollution	3	Rate	1991	103.014	167.509	52.0812
1	Deaths	6	China	2	Female	27	Age-standardized	294	All causes	86	Ambient particulate matter pollution	3	Rate	1991	61.7978	103.263	30.8851
1	Deaths	6	China	3	Both	27	Age-standardized	294	All causes	86	Ambient particulate matter pollution	3	Rate	1991	78.4647	128.045	40.1312
1	Deaths	6	China	1	Male	27	Age-standardized	302	Diarrheal diseases	86	Ambient particulate matter pollution	3	Rate	1991	0.0134931	0.0234722	0.00611745
1	Deaths	6	China	2	Female	27	Age-standardized	302	Diarrheal diseases	86	Ambient particulate matter pollution	3	Rate	1991	0.0124932	0.0216234	0.00540261
1	Deaths	6	China	3	Both	27	Age-standardized	302	Diarrheal diseases	86	Ambient particulate matter pollution	3	Rate	1991	0.0130247	0.0225356	0.00596389
1	Deaths	6	China	1	Male	27	Age-standardized	337	Encephalitis	86	Ambient particulate matter pollution	3	Rate	1991	0.0010747	0.00194656	0.000429789
1	Deaths	6	China	2	Female	27	Age-standardized	337	Encephalitis	86	Ambient particulate matter pollution	3	Rate	1991	0.000798977	0.00142721	0.000335303
1	Deaths	6	China	3	Both	27	Age-standardized	337	Encephalitis	86	Ambient particulate matter pollution	3	Rate	1991	0.000945532	0.00164482	0.000393142
1	Deaths	6	China	1	Male	27	Age-standardized	496	Intracerebral hemorrhage	86	Ambient particulate matter pollution	3	Rate	1993	17.1931	27.8059	8.57289
1	Deaths	6	China	2	Female	27	Age-standardized	496	Intracerebral hemorrhage	86	Ambient particulate matter pollution	3	Rate	1993	9.9475	16.6059	5.11588
1	Deaths	6	China	3	Both	27	Age-standardized	496	Intracerebral hemorrhage	86	Ambient particulate matter pollution	3	Rate	1993	13.11	21.5163	6.70935
1	Deaths	6	China	1	Male	27	Age-standardized	509	Chronic obstructive pulmonary disease	86	Ambient particulate matter pollution	3	Rate	1993	46.3446	73.8049	25.0187
1	Deaths	6	China	2	Female	27	Age-standardized	509	Chronic obstructive pulmonary disease	86	Ambient particulate matter pollution	3	Rate	1993	28.5339	46.2998	14.5649
1	Deaths	6	China	3	Both	27	Age-standardized	509	Chronic obstructive pulmonary disease	86	Ambient particulate matter pollution	3	Rate	1993	35.2247	56.6508	19.1556
1	Deaths	6	China	1	Male	27	Age-standardized	640	Other non-communicable diseases	86	Ambient particulate matter pollution	3	Rate	1993	0.00158076	0.00398243	0.000430109
1	Deaths	6	China	2	Female	27	Age-standardized	640	Other non-communicable diseases	86	Ambient particulate matter pollution	3	Rate	1993	0.00129636	0.00349816	0.000304222
1	Deaths	6	China	3	Both	27	Age-standardized	640	Other non-communicable diseases	86	Ambient particulate matter pollution	3	Rate	1993	0.00144817	0.00364406	0.000408645
1	Deaths	6	China	1	Male	27	Age-standardized	383	Neonatal sepsis and other neonatal infections	86	Ambient particulate matter pollution	3	Rate	1992	0.0189013	0.0318315	0.00914166
1	Deaths	6	China	2	Female	27	Age-standardized	383	Neonatal sepsis and other neonatal infections	86	Ambient particulate matter pollution	3	Rate	1992	0.0118699	0.0201189	0.00568249
1	Deaths	6	China	3	Both	27	Age-standardized	383	Neonatal sepsis and other neonatal infections	86	Ambient particulate matter pollution	3	Rate	1992	0.0156155	0.0263112	0.00749844
1	Deaths	6	China	1	Male	27	Age-standardized	962	Maternal and neonatal disorders	86	Ambient particulate matter pollution	3	Rate	1993	1.13051	1.87749	0.55807
1	Deaths	6	China	2	Female	27	Age-standardized	962	Maternal and neonatal disorders	86	Ambient particulate matter pollution	3	Rate	1993	0.93599	1.55601	0.467241
1	Deaths	6	China	3	Both	27	Age-standardized	962	Maternal and neonatal disorders	86	Ambient particulate matter pollution	3	Rate	1993	1.0399	1.71793	0.513464
1	Deaths	6	China	1	Male	27	Age-standardized	1029	Total cancers	86	Ambient particulate matter pollution	3	Rate	1990	5.41983	9.30632	2.41354
1	Deaths	6	China	2	Female	27	Age-standardized	1029	Total cancers	86	Ambient particulate matter pollution	3	Rate	1990	1.69069	2.95146	0.771018
1	Deaths	6	China	3	Both	27	Age-standardized	1029	Total cancers	86	Ambient particulate matter pollution	3	Rate	1990	3.37729	5.72807	1.51608
1	Deaths	6	China	1	Male	27	Age-standardized	295	Communicable, maternal, neonatal, and nutritional diseases	86	Ambient particulate matter pollution	3	Rate	1991	9.32901	15.7468	4.6413
1	Deaths	6	China	2	Female	27	Age-standardized	295	Communicable, maternal, neonatal, and nutritional diseases	86	Ambient particulate matter pollution	3	Rate	1991	7.6207	13.0939	3.65622
1	Deaths	6	China	3	Both	27	Age-standardized	295	Communicable, maternal, neonatal, and nutritional diseases	86	Ambient particulate matter pollution	3	Rate	1991	8.226	14.1167	4.0042
1	Deaths	6	China	1	Male	27	Age-standardized	383	Neonatal sepsis and other neonatal infections	86	Ambient particulate matter pollution	3	Rate	1991	0.0182771	0.0314984	0.00857662
1	Deaths	6	China	2	Female	27	Age-standardized	383	Neonatal sepsis and other neonatal infections	86	Ambient particulate matter pollution	3	Rate	1991	0.0115055	0.019982	0.00530771
1	Deaths	6	China	3	Both	27	Age-standardized	383	Neonatal sepsis and other neonatal infections	86	Ambient particulate matter pollution	3	Rate	1991	0.0151046	0.026071	0.00710988
1	Deaths	6	China	1	Male	27	Age-standardized	385	Other neonatal disorders	86	Ambient particulate matter pollution	3	Rate	1992	0.0627815	0.105859	0.0307031
1	Deaths	6	China	2	Female	27	Age-standardized	385	Other neonatal disorders	86	Ambient particulate matter pollution	3	Rate	1992	0.0576076	0.0973612	0.0276474
1	Deaths	6	China	3	Both	27	Age-standardized	385	Other neonatal disorders	86	Ambient particulate matter pollution	3	Rate	1992	0.060365	0.102567	0.0297734
1	Deaths	6	China	1	Male	27	Age-standardized	384	Hemolytic disease and other neonatal jaundice	86	Ambient particulate matter pollution	3	Rate	1992	0.0241536	0.0405952	0.0115697
1	Deaths	6	China	2	Female	27	Age-standardized	384	Hemolytic disease and other neonatal jaundice	86	Ambient particulate matter pollution	3	Rate	1992	0.0198948	0.0347073	0.00932799
1	Deaths	6	China	3	Both	27	Age-standardized	384	Hemolytic disease and other neonatal jaundice	86	Ambient particulate matter pollution	3	Rate	1992	0.0221639	0.0372534	0.0104092
1	Deaths	6	China	1	Male	27	Age-standardized	686	Sudden infant death syndrome	86	Ambient particulate matter pollution	3	Rate	1993	0.00158076	0.00398243	0.000430109
1	Deaths	6	China	2	Female	27	Age-standardized	686	Sudden infant death syndrome	86	Ambient particulate matter pollution	3	Rate	1993	0.00129636	0.00349816	0.000304222
1	Deaths	6	China	3	Both	27	Age-standardized	686	Sudden infant death syndrome	86	Ambient particulate matter pollution	3	Rate	1993	0.00144817	0.00364406	0.000408645
1	Deaths	6	China	1	Male	27	Age-standardized	384	Hemolytic disease and other neonatal jaundice	86	Ambient particulate matter pollution	3	Rate	1991	0.0232409	0.0400043	0.0104937
1	Deaths	6	China	2	Female	27	Age-standardized	384	Hemolytic disease and other neonatal jaundice	86	Ambient particulate matter pollution	3	Rate	1991	0.019317	0.0339572	0.00874216
1	Deaths	6	China	3	Both	27	Age-standardized	384	Hemolytic disease and other neonatal jaundice	86	Ambient particulate matter pollution	3	Rate	1991	0.0214029	0.0367851	0.00984403
1	Deaths	6	China	1	Male	27	Age-standardized	410	Neoplasms	86	Ambient particulate matter pollution	3	Rate	1992	5.72317	9.39471	2.79766
1	Deaths	6	China	2	Female	27	Age-standardized	410	Neoplasms	86	Ambient particulate matter pollution	3	Rate	1992	1.83766	3.09885	0.857301
1	Deaths	6	China	3	Both	27	Age-standardized	410	Neoplasms	86	Ambient particulate matter pollution	3	Rate	1992	3.60172	5.80779	1.73663
1	Deaths	6	China	1	Male	27	Age-standardized	961	Other infectious diseases	86	Ambient particulate matter pollution	3	Rate	1993	0.00751493	0.0126189	0.00364391
1	Deaths	6	China	2	Female	27	Age-standardized	961	Other infectious diseases	86	Ambient particulate matter pollution	3	Rate	1993	0.00565414	0.00936891	0.00268572
1	Deaths	6	China	3	Both	27	Age-standardized	961	Other infectious diseases	86	Ambient particulate matter pollution	3	Rate	1993	0.00664782	0.0109161	0.0032641
1	Deaths	6	China	1	Male	27	Age-standardized	974	Diabetes and kidney diseases	86	Ambient particulate matter pollution	3	Rate	1993	0.794818	1.32514	0.377312
1	Deaths	6	China	2	Female	27	Age-standardized	974	Diabetes and kidney diseases	86	Ambient particulate matter pollution	3	Rate	1993	0.696178	1.22982	0.336009
1	Deaths	6	China	3	Both	27	Age-standardized	974	Diabetes and kidney diseases	86	Ambient particulate matter pollution	3	Rate	1993	0.72217	1.25643	0.36242
1	Deaths	6	China	1	Male	27	Age-standardized	322	Lower respiratory infections	86	Ambient particulate matter pollution	3	Rate	1991	8.29103	14.0813	4.05266
1	Deaths	6	China	2	Female	27	Age-standardized	322	Lower respiratory infections	86	Ambient particulate matter pollution	3	Rate	1991	6.76516	11.6534	3.22908
1	Deaths	6	China	3	Both	27	Age-standardized	322	Lower respiratory infections	86	Ambient particulate matter pollution	3	Rate	1991	7.27346	12.446	3.47878
1	Deaths	6	China	1	Male	27	Age-standardized	329	Otitis media	86	Ambient particulate matter pollution	3	Rate	1991	7.53e-06	1.56e-05	2.67e-06
1	Deaths	6	China	2	Female	27	Age-standardized	329	Otitis media	86	Ambient particulate matter pollution	3	Rate	1991	7.46e-06	1.61e-05	8.46e-07
1	Deaths	6	China	3	Both	27	Age-standardized	329	Otitis media	86	Ambient particulate matter pollution	3	Rate	1991	7.5e-06	1.48e-05	2.79e-06
1	Deaths	6	China	1	Male	27	Age-standardized	426	Tracheal, bronchus, and lung cancer	86	Ambient particulate matter pollution	3	Rate	1991	5.56179	9.21183	2.56366
1	Deaths	6	China	2	Female	27	Age-standardized	426	Tracheal, bronchus, and lung cancer	86	Ambient particulate matter pollution	3	Rate	1991	1.77073	3.04925	0.793244
1	Deaths	6	China	3	Both	27	Age-standardized	426	Tracheal, bronchus, and lung cancer	86	Ambient particulate matter pollution	3	Rate	1991	3.48897	5.85608	1.62627
1	Deaths	6	China	1	Male	27	Age-standardized	426	Tracheal, bronchus, and lung cancer	86	Ambient particulate matter pollution	3	Rate	1992	5.72317	9.39471	2.79766
1	Deaths	6	China	2	Female	27	Age-standardized	426	Tracheal, bronchus, and lung cancer	86	Ambient particulate matter pollution	3	Rate	1992	1.83766	3.09885	0.857301
1	Deaths	6	China	3	Both	27	Age-standardized	426	Tracheal, bronchus, and lung cancer	86	Ambient particulate matter pollution	3	Rate	1992	3.60172	5.80779	1.73663
1	Deaths	6	China	1	Male	27	Age-standardized	956	Respiratory infections and tuberculosis	86	Ambient particulate matter pollution	3	Rate	1990	8.16721	13.979	3.85313
1	Deaths	6	China	2	Female	27	Age-standardized	956	Respiratory infections and tuberculosis	86	Ambient particulate matter pollution	3	Rate	1990	6.68602	11.675	3.07209
1	Deaths	6	China	3	Both	27	Age-standardized	956	Respiratory infections and tuberculosis	86	Ambient particulate matter pollution	3	Rate	1990	7.17832	12.4541	3.37672
1	Deaths	6	China	1	Male	27	Age-standardized	328	Upper respiratory infections	86	Ambient particulate matter pollution	3	Rate	1990	0.001044	0.00239047	8.82e-05
1	Deaths	6	China	2	Female	27	Age-standardized	328	Upper respiratory infections	86	Ambient particulate matter pollution	3	Rate	1990	0.00128794	0.00306416	0.000100241
1	Deaths	6	China	3	Both	27	Age-standardized	328	Upper respiratory infections	86	Ambient particulate matter pollution	3	Rate	1990	0.00115869	0.00261309	9.68e-05
1	Deaths	6	China	1	Male	27	Age-standardized	956	Respiratory infections and tuberculosis	86	Ambient particulate matter pollution	3	Rate	1993	8.33791	13.63	4.27463
1	Deaths	6	China	2	Female	27	Age-standardized	956	Respiratory infections and tuberculosis	86	Ambient particulate matter pollution	3	Rate	1993	6.77747	11.4967	3.42945
1	Deaths	6	China	3	Both	27	Age-standardized	956	Respiratory infections and tuberculosis	86	Ambient particulate matter pollution	3	Rate	1993	7.29882	12.3601	3.78917
1	Deaths	6	China	1	Male	27	Age-standardized	409	Non-communicable diseases	86	Ambient particulate matter pollution	3	Rate	1990	92.2728	153.068	45.2899
1	Deaths	6	China	2	Female	27	Age-standardized	409	Non-communicable diseases	86	Ambient particulate matter pollution	3	Rate	1990	53.2524	89.4751	26.7324
1	Deaths	6	China	3	Both	27	Age-standardized	409	Non-communicable diseases	86	Ambient particulate matter pollution	3	Rate	1990	69.0767	113.679	34.5004
1	Deaths	6	China	1	Male	27	Age-standardized	332	Meningitis	86	Ambient particulate matter pollution	3	Rate	1991	0.0060199	0.0103124	0.00276569
1	Deaths	6	China	2	Female	27	Age-standardized	332	Meningitis	86	Ambient particulate matter pollution	3	Rate	1991	0.00452768	0.00798195	0.00202857
1	Deaths	6	China	3	Both	27	Age-standardized	332	Meningitis	86	Ambient particulate matter pollution	3	Rate	1991	0.00532076	0.00896747	0.00246249
1	Deaths	6	China	1	Male	27	Age-standardized	380	Neonatal disorders	86	Ambient particulate matter pollution	3	Rate	1991	1.01631	1.7314	0.475442
1	Deaths	6	China	2	Female	27	Age-standardized	380	Neonatal disorders	86	Ambient particulate matter pollution	3	Rate	1991	0.836404	1.45605	0.390363
1	Deaths	6	China	3	Both	27	Age-standardized	380	Neonatal disorders	86	Ambient particulate matter pollution	3	Rate	1991	0.932048	1.58893	0.444161
1	Deaths	6	China	1	Male	27	Age-standardized	302	Diarrheal diseases	86	Ambient particulate matter pollution	3	Rate	1990	0.0137898	0.0246435	0.00595337
1	Deaths	6	China	2	Female	27	Age-standardized	302	Diarrheal diseases	86	Ambient particulate matter pollution	3	Rate	1990	0.0127728	0.0231437	0.00529535
1	Deaths	6	China	3	Both	27	Age-standardized	302	Diarrheal diseases	86	Ambient particulate matter pollution	3	Rate	1990	0.0133122	0.0233814	0.00569525
1	Deaths	6	China	1	Male	27	Age-standardized	328	Upper respiratory infections	86	Ambient particulate matter pollution	3	Rate	1991	0.00108087	0.00237616	9.48e-05
1	Deaths	6	China	2	Female	27	Age-standardized	328	Upper respiratory infections	86	Ambient particulate matter pollution	3	Rate	1991	0.00130722	0.0030413	0.000105436
1	Deaths	6	China	3	Both	27	Age-standardized	328	Upper respiratory infections	86	Ambient particulate matter pollution	3	Rate	1991	0.00118705	0.00260921	0.000100212
1	Deaths	6	China	1	Male	27	Age-standardized	329	Otitis media	86	Ambient particulate matter pollution	3	Rate	1990	7.58e-06	1.63e-05	2.49e-06
1	Deaths	6	China	2	Female	27	Age-standardized	329	Otitis media	86	Ambient particulate matter pollution	3	Rate	1990	7.37e-06	1.7e-05	8.37e-07
1	Deaths	6	China	3	Both	27	Age-standardized	329	Otitis media	86	Ambient particulate matter pollution	3	Rate	1990	7.48e-06	1.51e-05	2.63e-06
1	Deaths	6	China	1	Male	27	Age-standardized	332	Meningitis	86	Ambient particulate matter pollution	3	Rate	1990	0.00566996	0.010322	0.00243298
1	Deaths	6	China	2	Female	27	Age-standardized	332	Meningitis	86	Ambient particulate matter pollution	3	Rate	1990	0.00430495	0.00782327	0.00184932
1	Deaths	6	China	3	Both	27	Age-standardized	332	Meningitis	86	Ambient particulate matter pollution	3	Rate	1990	0.00502892	0.00884926	0.00223515
1	Deaths	6	China	1	Male	27	Age-standardized	976	Diabetes mellitus type 2	86	Ambient particulate matter pollution	3	Rate	1990	0.718437	1.23703	0.310718
1	Deaths	6	China	2	Female	27	Age-standardized	976	Diabetes mellitus type 2	86	Ambient particulate matter pollution	3	Rate	1990	0.631061	1.16797	0.278383
1	Deaths	6	China	3	Both	27	Age-standardized	976	Diabetes mellitus type 2	86	Ambient particulate matter pollution	3	Rate	1990	0.654297	1.15617	0.29121
1	Deaths	6	China	1	Male	27	Age-standardized	493	Ischemic heart disease	86	Ambient particulate matter pollution	3	Rate	1992	12.3475	19.81	6.29289
1	Deaths	6	China	2	Female	27	Age-standardized	493	Ischemic heart disease	86	Ambient particulate matter pollution	3	Rate	1992	6.57799	10.8407	3.22368
1	Deaths	6	China	3	Both	27	Age-standardized	493	Ischemic heart disease	86	Ambient particulate matter pollution	3	Rate	1992	9.06076	14.6069	4.65051
1	Deaths	6	China	1	Male	27	Age-standardized	491	Cardiovascular diseases	86	Ambient particulate matter pollution	3	Rate	1992	43.1206	69.2417	21.9445
1	Deaths	6	China	2	Female	27	Age-standardized	491	Cardiovascular diseases	86	Ambient particulate matter pollution	3	Rate	1992	24.6089	40.4723	11.9858
1	Deaths	6	China	3	Both	27	Age-standardized	491	Cardiovascular diseases	86	Ambient particulate matter pollution	3	Rate	1992	32.5446	52.2335	16.4699
1	Deaths	6	China	1	Male	27	Age-standardized	976	Diabetes mellitus type 2	86	Ambient particulate matter pollution	3	Rate	1993	0.794818	1.32514	0.377312
1	Deaths	6	China	2	Female	27	Age-standardized	976	Diabetes mellitus type 2	86	Ambient particulate matter pollution	3	Rate	1993	0.696178	1.22982	0.336009
1	Deaths	6	China	3	Both	27	Age-standardized	976	Diabetes mellitus type 2	86	Ambient particulate matter pollution	3	Rate	1993	0.72217	1.25643	0.36242
1	Deaths	6	China	1	Male	27	Age-standardized	381	Neonatal preterm birth	86	Ambient particulate matter pollution	3	Rate	1991	0.55197	0.942917	0.26146
1	Deaths	6	China	2	Female	27	Age-standardized	381	Neonatal preterm birth	86	Ambient particulate matter pollution	3	Rate	1991	0.458827	0.794544	0.218569
1	Deaths	6	China	3	Both	27	Age-standardized	381	Neonatal preterm birth	86	Ambient particulate matter pollution	3	Rate	1991	0.508348	0.868641	0.243865
1	Deaths	6	China	1	Male	27	Age-standardized	382	Neonatal encephalopathy due to birth asphyxia and trauma	86	Ambient particulate matter pollution	3	Rate	1991	0.362415	0.627815	0.164446
1	Deaths	6	China	2	Female	27	Age-standardized	382	Neonatal encephalopathy due to birth asphyxia and trauma	86	Ambient particulate matter pollution	3	Rate	1991	0.290639	0.515755	0.133652
1	Deaths	6	China	3	Both	27	Age-standardized	382	Neonatal encephalopathy due to birth asphyxia and trauma	86	Ambient particulate matter pollution	3	Rate	1991	0.328797	0.564364	0.151082
1	Deaths	6	China	1	Male	27	Age-standardized	385	Other neonatal disorders	86	Ambient particulate matter pollution	3	Rate	1991	0.0604025	0.104982	0.0280954
1	Deaths	6	China	2	Female	27	Age-standardized	385	Other neonatal disorders	86	Ambient particulate matter pollution	3	Rate	1991	0.0561153	0.0966106	0.0263544
1	Deaths	6	China	3	Both	27	Age-standardized	385	Other neonatal disorders	86	Ambient particulate matter pollution	3	Rate	1991	0.0583952	0.0996172	0.0275985
1	Deaths	6	China	1	Male	27	Age-standardized	302	Diarrheal diseases	86	Ambient particulate matter pollution	3	Rate	1993	0.0122164	0.0206993	0.00606267
1	Deaths	6	China	2	Female	27	Age-standardized	302	Diarrheal diseases	86	Ambient particulate matter pollution	3	Rate	1993	0.0112478	0.0191341	0.00526717
1	Deaths	6	China	3	Both	27	Age-standardized	302	Diarrheal diseases	86	Ambient particulate matter pollution	3	Rate	1993	0.0117651	0.0195642	0.00564994
1	Deaths	6	China	1	Male	27	Age-standardized	337	Encephalitis	86	Ambient particulate matter pollution	3	Rate	1993	0.00116322	0.00202754	0.00048608
1	Deaths	6	China	2	Female	27	Age-standardized	337	Encephalitis	86	Ambient particulate matter pollution	3	Rate	1993	0.000856319	0.00147742	0.000382828
1	Deaths	6	China	3	Both	27	Age-standardized	337	Encephalitis	86	Ambient particulate matter pollution	3	Rate	1993	0.00102022	0.00171411	0.000456102
1	Deaths	6	China	1	Male	27	Age-standardized	495	Ischemic stroke	86	Ambient particulate matter pollution	3	Rate	1992	9.78317	15.9457	5.07968
1	Deaths	6	China	2	Female	27	Age-standardized	495	Ischemic stroke	86	Ambient particulate matter pollution	3	Rate	1992	5.44992	9.02686	2.7122
1	Deaths	6	China	3	Both	27	Age-standardized	495	Ischemic stroke	86	Ambient particulate matter pollution	3	Rate	1992	7.23613	11.6553	3.7503
1	Deaths	6	China	1	Male	27	Age-standardized	294	All causes	86	Ambient particulate matter pollution	3	Rate	1993	106.819	165.284	57.4395
1	Deaths	6	China	2	Female	27	Age-standardized	294	All causes	86	Ambient particulate matter pollution	3	Rate	1993	64.3127	102.493	34.8153
1	Deaths	6	China	3	Both	27	Age-standardized	294	All causes	86	Ambient particulate matter pollution	3	Rate	1993	81.5546	127.976	44.07
1	Deaths	6	China	1	Male	27	Age-standardized	295	Communicable, maternal, neonatal, and nutritional diseases	86	Ambient particulate matter pollution	3	Rate	1993	9.48815	15.6141	5.01435
1	Deaths	6	China	2	Female	27	Age-standardized	295	Communicable, maternal, neonatal, and nutritional diseases	86	Ambient particulate matter pollution	3	Rate	1993	7.73036	13.0267	3.93633
1	Deaths	6	China	3	Both	27	Age-standardized	295	Communicable, maternal, neonatal, and nutritional diseases	86	Ambient particulate matter pollution	3	Rate	1993	8.35713	13.9781	4.35388
1	Deaths	6	China	1	Male	27	Age-standardized	409	Non-communicable diseases	86	Ambient particulate matter pollution	3	Rate	1991	93.6847	150.202	47.8538
1	Deaths	6	China	2	Female	27	Age-standardized	409	Non-communicable diseases	86	Ambient particulate matter pollution	3	Rate	1991	54.1771	89.7031	26.9704
1	Deaths	6	China	3	Both	27	Age-standardized	409	Non-communicable diseases	86	Ambient particulate matter pollution	3	Rate	1991	70.2387	114.234	35.9661
1	Deaths	6	China	1	Male	27	Age-standardized	337	Encephalitis	86	Ambient particulate matter pollution	3	Rate	1990	0.00101535	0.00191256	0.000394433
1	Deaths	6	China	2	Female	27	Age-standardized	337	Encephalitis	86	Ambient particulate matter pollution	3	Rate	1990	0.000755335	0.00137717	0.00030759
1	Deaths	6	China	3	Both	27	Age-standardized	337	Encephalitis	86	Ambient particulate matter pollution	3	Rate	1990	0.000893255	0.00159992	0.000366571
1	Deaths	6	China	1	Male	27	Age-standardized	294	All causes	86	Ambient particulate matter pollution	3	Rate	1990	101.417	168.6	50.3095
1	Deaths	6	China	2	Female	27	Age-standardized	294	All causes	86	Ambient particulate matter pollution	3	Rate	1990	60.7396	101.55	30.6985
1	Deaths	6	China	3	Both	27	Age-standardized	294	All causes	86	Ambient particulate matter pollution	3	Rate	1990	77.1497	126.562	38.4676
1	Deaths	6	China	1	Male	27	Age-standardized	410	Neoplasms	86	Ambient particulate matter pollution	3	Rate	1991	5.56179	9.21183	2.56366
1	Deaths	6	China	2	Female	27	Age-standardized	410	Neoplasms	86	Ambient particulate matter pollution	3	Rate	1991	1.77073	3.04925	0.793244
1	Deaths	6	China	3	Both	27	Age-standardized	410	Neoplasms	86	Ambient particulate matter pollution	3	Rate	1991	3.48897	5.85608	1.62627
1	Deaths	6	China	1	Male	27	Age-standardized	640	Other non-communicable diseases	86	Ambient particulate matter pollution	3	Rate	1992	0.00143806	0.00383495	0.00036816
1	Deaths	6	China	2	Female	27	Age-standardized	640	Other non-communicable diseases	86	Ambient particulate matter pollution	3	Rate	1992	0.00121275	0.00337171	0.000286688
1	Deaths	6	China	3	Both	27	Age-standardized	640	Other non-communicable diseases	86	Ambient particulate matter pollution	3	Rate	1992	0.00133272	0.00342042	0.000363149
1	Deaths	6	China	1	Male	27	Age-standardized	686	Sudden infant death syndrome	86	Ambient particulate matter pollution	3	Rate	1992	0.00143806	0.00383495	0.00036816
1	Deaths	6	China	2	Female	27	Age-standardized	686	Sudden infant death syndrome	86	Ambient particulate matter pollution	3	Rate	1992	0.00121275	0.00337171	0.000286688
1	Deaths	6	China	3	Both	27	Age-standardized	686	Sudden infant death syndrome	86	Ambient particulate matter pollution	3	Rate	1992	0.00133272	0.00342042	0.000363149
1	Deaths	6	China	1	Male	27	Age-standardized	380	Neonatal disorders	86	Ambient particulate matter pollution	3	Rate	1990	0.956964	1.71471	0.429669
1	Deaths	6	China	2	Female	27	Age-standardized	380	Neonatal disorders	86	Ambient particulate matter pollution	3	Rate	1990	0.783341	1.36872	0.352681
1	Deaths	6	China	3	Both	27	Age-standardized	380	Neonatal disorders	86	Ambient particulate matter pollution	3	Rate	1990	0.875454	1.55105	0.398016
1	Deaths	6	China	1	Male	27	Age-standardized	381	Neonatal preterm birth	86	Ambient particulate matter pollution	3	Rate	1990	0.516989	0.906454	0.236425
1	Deaths	6	China	2	Female	27	Age-standardized	381	Neonatal preterm birth	86	Ambient particulate matter pollution	3	Rate	1990	0.427556	0.752131	0.194937
1	Deaths	6	China	3	Both	27	Age-standardized	381	Neonatal preterm birth	86	Ambient particulate matter pollution	3	Rate	1990	0.475005	0.820855	0.220073
1	Deaths	6	China	1	Male	27	Age-standardized	497	Subarachnoid hemorrhage	86	Ambient particulate matter pollution	3	Rate	1991	4.07864	7.28405	1.20839
1	Deaths	6	China	2	Female	27	Age-standardized	497	Subarachnoid hemorrhage	86	Ambient particulate matter pollution	3	Rate	1991	2.83678	4.96818	1.28641
1	Deaths	6	China	3	Both	27	Age-standardized	497	Subarachnoid hemorrhage	86	Ambient particulate matter pollution	3	Rate	1991	3.37281	5.84683	1.40627
1	Deaths	6	China	1	Male	27	Age-standardized	509	Chronic obstructive pulmonary disease	86	Ambient particulate matter pollution	3	Rate	1992	45.8478	74.4199	24.2221
1	Deaths	6	China	2	Female	27	Age-standardized	509	Chronic obstructive pulmonary disease	86	Ambient particulate matter pollution	3	Rate	1992	28.1541	47.0545	14.0671
1	Deaths	6	China	3	Both	27	Age-standardized	509	Chronic obstructive pulmonary disease	86	Ambient particulate matter pollution	3	Rate	1992	34.8016	56.4775	18.447
1	Deaths	6	China	1	Male	27	Age-standardized	957	Enteric infections	86	Ambient particulate matter pollution	3	Rate	1993	0.0122164	0.0206993	0.00606267
1	Deaths	6	China	2	Female	27	Age-standardized	957	Enteric infections	86	Ambient particulate matter pollution	3	Rate	1993	0.0112478	0.0191341	0.00526717
1	Deaths	6	China	3	Both	27	Age-standardized	957	Enteric infections	86	Ambient particulate matter pollution	3	Rate	1993	0.0117651	0.0195642	0.00564994
1	Deaths	6	China	1	Male	27	Age-standardized	329	Otitis media	86	Ambient particulate matter pollution	3	Rate	1993	4.64e-06	8.73e-06	1.85e-06
1	Deaths	6	China	2	Female	27	Age-standardized	329	Otitis media	86	Ambient particulate matter pollution	3	Rate	1993	5.41e-06	1.07e-05	8.6e-07
1	Deaths	6	China	3	Both	27	Age-standardized	329	Otitis media	86	Ambient particulate matter pollution	3	Rate	1993	5e-06	8.95e-06	2.07e-06
1	Deaths	6	China	1	Male	27	Age-standardized	383	Neonatal sepsis and other neonatal infections	86	Ambient particulate matter pollution	3	Rate	1990	0.0174527	0.0309276	0.00789919
1	Deaths	6	China	2	Female	27	Age-standardized	383	Neonatal sepsis and other neonatal infections	86	Ambient particulate matter pollution	3	Rate	1990	0.0109847	0.0196607	0.00499192
1	Deaths	6	China	3	Both	27	Age-standardized	383	Neonatal sepsis and other neonatal infections	86	Ambient particulate matter pollution	3	Rate	1990	0.0144152	0.0259194	0.00657062
1	Deaths	6	China	1	Male	27	Age-standardized	295	Communicable, maternal, neonatal, and nutritional diseases	86	Ambient particulate matter pollution	3	Rate	1990	9.14465	15.6122	4.34525
1	Deaths	6	China	2	Female	27	Age-standardized	295	Communicable, maternal, neonatal, and nutritional diseases	86	Ambient particulate matter pollution	3	Rate	1990	7.48719	13.1405	3.46979
1	Deaths	6	China	3	Both	27	Age-standardized	295	Communicable, maternal, neonatal, and nutritional diseases	86	Ambient particulate matter pollution	3	Rate	1990	8.07301	13.9569	3.81186
1	Deaths	6	China	1	Male	27	Age-standardized	383	Neonatal sepsis and other neonatal infections	86	Ambient particulate matter pollution	3	Rate	1993	0.0199282	0.0329648	0.0098796
1	Deaths	6	China	2	Female	27	Age-standardized	383	Neonatal sepsis and other neonatal infections	86	Ambient particulate matter pollution	3	Rate	1993	0.0123637	0.0208899	0.0060887
1	Deaths	6	China	3	Both	27	Age-standardized	383	Neonatal sepsis and other neonatal infections	86	Ambient particulate matter pollution	3	Rate	1993	0.0164032	0.0271015	0.00814882
1	Deaths	6	China	1	Male	27	Age-standardized	497	Subarachnoid hemorrhage	86	Ambient particulate matter pollution	3	Rate	1992	4.13991	7.33464	1.18566
1	Deaths	6	China	2	Female	27	Age-standardized	497	Subarachnoid hemorrhage	86	Ambient particulate matter pollution	3	Rate	1992	2.89822	4.9649	1.34692
1	Deaths	6	China	3	Both	27	Age-standardized	497	Subarachnoid hemorrhage	86	Ambient particulate matter pollution	3	Rate	1992	3.43701	5.75823	1.5264
1	Deaths	6	China	1	Male	27	Age-standardized	382	Neonatal encephalopathy due to birth asphyxia and trauma	86	Ambient particulate matter pollution	3	Rate	1990	0.342628	0.610251	0.148353
1	Deaths	6	China	2	Female	27	Age-standardized	382	Neonatal encephalopathy due to birth asphyxia and trauma	86	Ambient particulate matter pollution	3	Rate	1990	0.273097	0.49757	0.121764
1	Deaths	6	China	3	Both	27	Age-standardized	382	Neonatal encephalopathy due to birth asphyxia and trauma	86	Ambient particulate matter pollution	3	Rate	1990	0.309984	0.550895	0.136494
1	Deaths	6	China	1	Male	27	Age-standardized	494	Stroke	86	Ambient particulate matter pollution	3	Rate	1992	30.7731	50.1477	15.5251
1	Deaths	6	China	2	Female	27	Age-standardized	494	Stroke	86	Ambient particulate matter pollution	3	Rate	1992	18.0309	30.2669	8.6665
1	Deaths	6	China	3	Both	27	Age-standardized	494	Stroke	86	Ambient particulate matter pollution	3	Rate	1992	23.4838	37.9017	11.9677
1	Deaths	6	China	1	Male	27	Age-standardized	496	Intracerebral hemorrhage	86	Ambient particulate matter pollution	3	Rate	1992	16.85	27.8728	8.47187
1	Deaths	6	China	2	Female	27	Age-standardized	496	Intracerebral hemorrhage	86	Ambient particulate matter pollution	3	Rate	1992	9.68279	16.521	4.61524
1	Deaths	6	China	3	Both	27	Age-standardized	496	Intracerebral hemorrhage	86	Ambient particulate matter pollution	3	Rate	1992	12.8107	21.1657	6.38783
1	Deaths	6	China	1	Male	27	Age-standardized	322	Lower respiratory infections	86	Ambient particulate matter pollution	3	Rate	1993	8.33678	13.6273	4.27417
1	Deaths	6	China	2	Female	27	Age-standardized	322	Lower respiratory infections	86	Ambient particulate matter pollution	3	Rate	1993	6.77611	11.4926	3.42913
1	Deaths	6	China	3	Both	27	Age-standardized	322	Lower respiratory infections	86	Ambient particulate matter pollution	3	Rate	1993	7.29759	12.358	3.78818
1	Deaths	6	China	1	Male	27	Age-standardized	384	Hemolytic disease and other neonatal jaundice	86	Ambient particulate matter pollution	3	Rate	1990	0.0218809	0.0389201	0.00969531
1	Deaths	6	China	2	Female	27	Age-standardized	384	Hemolytic disease and other neonatal jaundice	86	Ambient particulate matter pollution	3	Rate	1990	0.018043	0.032936	0.00794087
1	Deaths	6	China	3	Both	27	Age-standardized	384	Hemolytic disease and other neonatal jaundice	86	Ambient particulate matter pollution	3	Rate	1990	0.020079	0.0358565	0.00900937
1	Deaths	6	China	1	Male	27	Age-standardized	508	Chronic respiratory diseases	86	Ambient particulate matter pollution	3	Rate	1991	45.2756	74.0604	23.7058
1	Deaths	6	China	2	Female	27	Age-standardized	508	Chronic respiratory diseases	86	Ambient particulate matter pollution	3	Rate	1991	27.7181	46.2957	13.4052
1	Deaths	6	China	3	Both	27	Age-standardized	508	Chronic respiratory diseases	86	Ambient particulate matter pollution	3	Rate	1991	34.3073	56.4255	17.5436
1	Deaths	6	China	1	Male	27	Age-standardized	302	Diarrheal diseases	86	Ambient particulate matter pollution	3	Rate	1995	0.0105464	0.0172135	0.00522545
1	Deaths	6	China	2	Female	27	Age-standardized	302	Diarrheal diseases	86	Ambient particulate matter pollution	3	Rate	1995	0.0100226	0.0168818	0.00480569
1	Deaths	6	China	3	Both	27	Age-standardized	302	Diarrheal diseases	86	Ambient particulate matter pollution	3	Rate	1995	0.0103037	0.0169482	0.00519592
1	Deaths	6	China	1	Male	27	Age-standardized	332	Meningitis	86	Ambient particulate matter pollution	3	Rate	1993	0.00635171	0.0107729	0.00301693
1	Deaths	6	China	2	Female	27	Age-standardized	332	Meningitis	86	Ambient particulate matter pollution	3	Rate	1993	0.00479782	0.00797371	0.00230772
1	Deaths	6	China	3	Both	27	Age-standardized	332	Meningitis	86	Ambient particulate matter pollution	3	Rate	1993	0.0056276	0.00927204	0.00274856
1	Deaths	6	China	1	Male	27	Age-standardized	380	Neonatal disorders	86	Ambient particulate matter pollution	3	Rate	1993	1.13051	1.87749	0.55807
1	Deaths	6	China	2	Female	27	Age-standardized	380	Neonatal disorders	86	Ambient particulate matter pollution	3	Rate	1993	0.93599	1.55601	0.467241
1	Deaths	6	China	3	Both	27	Age-standardized	380	Neonatal disorders	86	Ambient particulate matter pollution	3	Rate	1993	1.0399	1.71793	0.513464
1	Deaths	6	China	1	Male	27	Age-standardized	384	Hemolytic disease and other neonatal jaundice	86	Ambient particulate matter pollution	3	Rate	1993	0.0244541	0.0408368	0.0119568
1	Deaths	6	China	2	Female	27	Age-standardized	384	Hemolytic disease and other neonatal jaundice	86	Ambient particulate matter pollution	3	Rate	1993	0.0206354	0.035057	0.0100535
1	Deaths	6	China	3	Both	27	Age-standardized	384	Hemolytic disease and other neonatal jaundice	86	Ambient particulate matter pollution	3	Rate	1993	0.0226751	0.0372014	0.0110386
1	Deaths	6	China	1	Male	27	Age-standardized	337	Encephalitis	86	Ambient particulate matter pollution	3	Rate	1995	0.0011898	0.00199556	0.000522638
1	Deaths	6	China	2	Female	27	Age-standardized	337	Encephalitis	86	Ambient particulate matter pollution	3	Rate	1995	0.000891398	0.00150515	0.000411582
1	Deaths	6	China	3	Both	27	Age-standardized	337	Encephalitis	86	Ambient particulate matter pollution	3	Rate	1995	0.00105151	0.00173238	0.000475792
1	Deaths	6	China	1	Male	27	Age-standardized	957	Enteric infections	86	Ambient particulate matter pollution	3	Rate	1992	0.0127334	0.0215271	0.00605951
1	Deaths	6	China	2	Female	27	Age-standardized	957	Enteric infections	86	Ambient particulate matter pollution	3	Rate	1992	0.0117445	0.0200868	0.00530106
1	Deaths	6	China	3	Both	27	Age-standardized	957	Enteric infections	86	Ambient particulate matter pollution	3	Rate	1992	0.0122713	0.0208605	0.0057307
1	Deaths	6	China	1	Male	27	Age-standardized	381	Neonatal preterm birth	86	Ambient particulate matter pollution	3	Rate	1993	0.607579	0.999008	0.301858
1	Deaths	6	China	2	Female	27	Age-standardized	381	Neonatal preterm birth	86	Ambient particulate matter pollution	3	Rate	1993	0.506506	0.85548	0.252899
1	Deaths	6	China	3	Both	27	Age-standardized	381	Neonatal preterm birth	86	Ambient particulate matter pollution	3	Rate	1993	0.560497	0.928507	0.282091
1	Deaths	6	China	1	Male	27	Age-standardized	587	Diabetes mellitus	86	Ambient particulate matter pollution	3	Rate	1991	0.734021	1.26227	0.329562
1	Deaths	6	China	2	Female	27	Age-standardized	587	Diabetes mellitus	86	Ambient particulate matter pollution	3	Rate	1991	0.640967	1.18119	0.280334
1	Deaths	6	China	3	Both	27	Age-standardized	587	Diabetes mellitus	86	Ambient particulate matter pollution	3	Rate	1991	0.666216	1.17611	0.302199
1	Deaths	6	China	1	Male	27	Age-standardized	493	Ischemic heart disease	86	Ambient particulate matter pollution	3	Rate	1991	12.0755	19.5097	5.88561
1	Deaths	6	China	2	Female	27	Age-standardized	493	Ischemic heart disease	86	Ambient particulate matter pollution	3	Rate	1991	6.43157	10.9924	3.07903
1	Deaths	6	China	3	Both	27	Age-standardized	493	Ischemic heart disease	86	Ambient particulate matter pollution	3	Rate	1991	8.86023	14.4142	4.368
1	Deaths	6	China	1	Male	27	Age-standardized	508	Chronic respiratory diseases	86	Ambient particulate matter pollution	3	Rate	1992	45.8478	74.4199	24.2221
1	Deaths	6	China	2	Female	27	Age-standardized	508	Chronic respiratory diseases	86	Ambient particulate matter pollution	3	Rate	1992	28.1541	47.0545	14.0671
1	Deaths	6	China	3	Both	27	Age-standardized	508	Chronic respiratory diseases	86	Ambient particulate matter pollution	3	Rate	1992	34.8016	56.4775	18.447
1	Deaths	6	China	1	Male	27	Age-standardized	294	All causes	86	Ambient particulate matter pollution	3	Rate	1995	110.68	167.179	61.9371
1	Deaths	6	China	2	Female	27	Age-standardized	294	All causes	86	Ambient particulate matter pollution	3	Rate	1995	64.6679	102.641	35.6599
1	Deaths	6	China	3	Both	27	Age-standardized	294	All causes	86	Ambient particulate matter pollution	3	Rate	1995	83.5301	127.71	47.3508
1	Deaths	6	China	1	Male	27	Age-standardized	295	Communicable, maternal, neonatal, and nutritional diseases	86	Ambient particulate matter pollution	3	Rate	1995	9.44336	15.1026	5.11957
1	Deaths	6	China	2	Female	27	Age-standardized	295	Communicable, maternal, neonatal, and nutritional diseases	86	Ambient particulate matter pollution	3	Rate	1995	7.59774	12.1713	4.01118
1	Deaths	6	China	3	Both	27	Age-standardized	295	Communicable, maternal, neonatal, and nutritional diseases	86	Ambient particulate matter pollution	3	Rate	1995	8.26231	13.3642	4.41553
1	Deaths	6	China	1	Male	27	Age-standardized	383	Neonatal sepsis and other neonatal infections	86	Ambient particulate matter pollution	3	Rate	1995	0.0213033	0.0346028	0.0108666
1	Deaths	6	China	2	Female	27	Age-standardized	383	Neonatal sepsis and other neonatal infections	86	Ambient particulate matter pollution	3	Rate	1995	0.0134219	0.0217156	0.00675451
1	Deaths	6	China	3	Both	27	Age-standardized	383	Neonatal sepsis and other neonatal infections	86	Ambient particulate matter pollution	3	Rate	1995	0.0176506	0.0285935	0.00920782
1	Deaths	6	China	1	Male	27	Age-standardized	385	Other neonatal disorders	86	Ambient particulate matter pollution	3	Rate	1993	0.06573	0.108655	0.0330671
1	Deaths	6	China	2	Female	27	Age-standardized	385	Other neonatal disorders	86	Ambient particulate matter pollution	3	Rate	1993	0.0597706	0.100394	0.0294939
1	Deaths	6	China	3	Both	27	Age-standardized	385	Other neonatal disorders	86	Ambient particulate matter pollution	3	Rate	1993	0.0629542	0.103555	0.0316932
1	Deaths	6	China	1	Male	27	Age-standardized	322	Lower respiratory infections	86	Ambient particulate matter pollution	3	Rate	1990	8.16616	13.9776	3.85254
1	Deaths	6	China	2	Female	27	Age-standardized	322	Lower respiratory infections	86	Ambient particulate matter pollution	3	Rate	1990	6.68472	11.6714	3.07129
1	Deaths	6	China	3	Both	27	Age-standardized	322	Lower respiratory infections	86	Ambient particulate matter pollution	3	Rate	1990	7.17715	12.4511	3.37568
1	Deaths	6	China	1	Male	27	Age-standardized	382	Neonatal encephalopathy due to birth asphyxia and trauma	86	Ambient particulate matter pollution	3	Rate	1993	0.41282	0.692116	0.196081
1	Deaths	6	China	2	Female	27	Age-standardized	382	Neonatal encephalopathy due to birth asphyxia and trauma	86	Ambient particulate matter pollution	3	Rate	1993	0.336715	0.572248	0.163159
1	Deaths	6	China	3	Both	27	Age-standardized	382	Neonatal encephalopathy due to birth asphyxia and trauma	86	Ambient particulate matter pollution	3	Rate	1993	0.377367	0.631646	0.182633
1	Deaths	6	China	1	Male	27	Age-standardized	495	Ischemic stroke	86	Ambient particulate matter pollution	3	Rate	1991	9.43339	15.503	4.62526
1	Deaths	6	China	2	Female	27	Age-standardized	495	Ischemic stroke	86	Ambient particulate matter pollution	3	Rate	1991	5.2632	9.24141	2.52925
1	Deaths	6	China	3	Both	27	Age-standardized	495	Ischemic stroke	86	Ambient particulate matter pollution	3	Rate	1991	6.97727	11.5356	3.41335
1	Deaths	6	China	1	Male	27	Age-standardized	384	Hemolytic disease and other neonatal jaundice	86	Ambient particulate matter pollution	3	Rate	1995	0.0264519	0.0433516	0.0132927
1	Deaths	6	China	2	Female	27	Age-standardized	384	Hemolytic disease and other neonatal jaundice	86	Ambient particulate matter pollution	3	Rate	1995	0.0197772	0.0330282	0.0098174
1	Deaths	6	China	3	Both	27	Age-standardized	384	Hemolytic disease and other neonatal jaundice	86	Ambient particulate matter pollution	3	Rate	1995	0.0233587	0.0380321	0.0117418
1	Deaths	6	China	1	Male	27	Age-standardized	491	Cardiovascular diseases	86	Ambient particulate matter pollution	3	Rate	1991	42.112	68.0475	20.4345
1	Deaths	6	China	2	Female	27	Age-standardized	491	Cardiovascular diseases	86	Ambient particulate matter pollution	3	Rate	1991	24.0461	41.5407	11.3363
1	Deaths	6	China	3	Both	27	Age-standardized	491	Cardiovascular diseases	86	Ambient particulate matter pollution	3	Rate	1991	31.775	52.4612	15.534
1	Deaths	6	China	1	Male	27	Age-standardized	956	Respiratory infections and tuberculosis	86	Ambient particulate matter pollution	3	Rate	1992	8.35084	13.9706	4.14058
1	Deaths	6	China	2	Female	27	Age-standardized	956	Respiratory infections and tuberculosis	86	Ambient particulate matter pollution	3	Rate	1992	6.80278	11.767	3.35775
1	Deaths	6	China	3	Both	27	Age-standardized	956	Respiratory infections and tuberculosis	86	Ambient particulate matter pollution	3	Rate	1992	7.31848	12.6142	3.67146
1	Deaths	6	China	1	Male	27	Age-standardized	1029	Total cancers	86	Ambient particulate matter pollution	3	Rate	1992	5.72317	9.39471	2.79766
1	Deaths	6	China	2	Female	27	Age-standardized	1029	Total cancers	86	Ambient particulate matter pollution	3	Rate	1992	1.83766	3.09885	0.857301
1	Deaths	6	China	3	Both	27	Age-standardized	1029	Total cancers	86	Ambient particulate matter pollution	3	Rate	1992	3.60172	5.80779	1.73663
1	Deaths	6	China	1	Male	27	Age-standardized	1029	Total cancers	86	Ambient particulate matter pollution	3	Rate	1993	5.93984	9.62917	2.81506
1	Deaths	6	China	2	Female	27	Age-standardized	1029	Total cancers	86	Ambient particulate matter pollution	3	Rate	1993	1.94164	3.21613	0.939735
1	Deaths	6	China	3	Both	27	Age-standardized	1029	Total cancers	86	Ambient particulate matter pollution	3	Rate	1993	3.75834	6.01027	1.86085
1	Deaths	6	China	1	Male	27	Age-standardized	976	Diabetes mellitus type 2	86	Ambient particulate matter pollution	3	Rate	1992	0.76204	1.29703	0.352462
1	Deaths	6	China	2	Female	27	Age-standardized	976	Diabetes mellitus type 2	86	Ambient particulate matter pollution	3	Rate	1992	0.662415	1.16659	0.309621
1	Deaths	6	China	3	Both	27	Age-standardized	976	Diabetes mellitus type 2	86	Ambient particulate matter pollution	3	Rate	1992	0.68966	1.18846	0.322112
1	Deaths	6	China	1	Male	27	Age-standardized	410	Neoplasms	86	Ambient particulate matter pollution	3	Rate	1993	5.93984	9.62917	2.81506
1	Deaths	6	China	1	Male	27	Age-standardized	426	Tracheal, bronchus, and lung cancer	86	Ambient particulate matter pollution	3	Rate	1990	5.41983	9.30632	2.41354
1	Deaths	6	China	2	Female	27	Age-standardized	426	Tracheal, bronchus, and lung cancer	86	Ambient particulate matter pollution	3	Rate	1990	1.69069	2.95146	0.771018
1	Deaths	6	China	3	Both	27	Age-standardized	426	Tracheal, bronchus, and lung cancer	86	Ambient particulate matter pollution	3	Rate	1990	3.37729	5.72807	1.51608
1	Deaths	6	China	1	Male	27	Age-standardized	322	Lower respiratory infections	86	Ambient particulate matter pollution	3	Rate	1995	8.23962	13.3392	4.43142
1	Deaths	6	China	2	Female	27	Age-standardized	322	Lower respiratory infections	86	Ambient particulate matter pollution	3	Rate	1995	6.59661	10.6411	3.44695
1	Deaths	6	China	3	Both	27	Age-standardized	322	Lower respiratory infections	86	Ambient particulate matter pollution	3	Rate	1995	7.15244	11.5981	3.80322
1	Deaths	6	China	1	Male	27	Age-standardized	640	Other non-communicable diseases	86	Ambient particulate matter pollution	3	Rate	1991	0.00130347	0.00346045	0.000324791
1	Deaths	6	China	2	Female	27	Age-standardized	640	Other non-communicable diseases	86	Ambient particulate matter pollution	3	Rate	1991	0.00112236	0.00323872	0.000267789
1	Deaths	6	China	3	Both	27	Age-standardized	640	Other non-communicable diseases	86	Ambient particulate matter pollution	3	Rate	1991	0.00121857	0.00326141	0.000323043
1	Deaths	6	China	1	Male	27	Age-standardized	426	Tracheal, bronchus, and lung cancer	86	Ambient particulate matter pollution	3	Rate	1995	6.4698	10.0425	3.42833
1	Deaths	6	China	2	Female	27	Age-standardized	426	Tracheal, bronchus, and lung cancer	86	Ambient particulate matter pollution	3	Rate	1995	2.098	3.41265	1.02369
1	Deaths	6	China	3	Both	27	Age-standardized	426	Tracheal, bronchus, and lung cancer	86	Ambient particulate matter pollution	3	Rate	1995	4.09058	6.39911	2.1467
1	Deaths	6	China	1	Male	27	Age-standardized	509	Chronic obstructive pulmonary disease	86	Ambient particulate matter pollution	3	Rate	1991	45.2756	74.0604	23.7058
1	Deaths	6	China	2	Female	27	Age-standardized	509	Chronic obstructive pulmonary disease	86	Ambient particulate matter pollution	3	Rate	1991	27.7181	46.2957	13.4052
1	Deaths	6	China	3	Both	27	Age-standardized	509	Chronic obstructive pulmonary disease	86	Ambient particulate matter pollution	3	Rate	1991	34.3073	56.4255	17.5436
1	Deaths	6	China	1	Male	27	Age-standardized	385	Other neonatal disorders	86	Ambient particulate matter pollution	3	Rate	1995	0.0691733	0.112941	0.0351767
1	Deaths	6	China	2	Female	27	Age-standardized	385	Other neonatal disorders	86	Ambient particulate matter pollution	3	Rate	1995	0.0614265	0.100485	0.030414
1	Deaths	6	China	3	Both	27	Age-standardized	385	Other neonatal disorders	86	Ambient particulate matter pollution	3	Rate	1995	0.0655843	0.106666	0.0334004
1	Deaths	6	China	1	Male	27	Age-standardized	686	Sudden infant death syndrome	86	Ambient particulate matter pollution	3	Rate	1991	0.00130347	0.00346045	0.000324791
1	Deaths	6	China	2	Female	27	Age-standardized	686	Sudden infant death syndrome	86	Ambient particulate matter pollution	3	Rate	1991	0.00112236	0.00323872	0.000267789
1	Deaths	6	China	3	Both	27	Age-standardized	686	Sudden infant death syndrome	86	Ambient particulate matter pollution	3	Rate	1991	0.00121857	0.00326141	0.000323043
1	Deaths	6	China	1	Male	27	Age-standardized	961	Other infectious diseases	86	Ambient particulate matter pollution	3	Rate	1992	0.00725315	0.0122116	0.00340797
1	Deaths	6	China	2	Female	27	Age-standardized	961	Other infectious diseases	86	Ambient particulate matter pollution	3	Rate	1992	0.00549002	0.00931974	0.00255977
1	Deaths	6	China	3	Both	27	Age-standardized	961	Other infectious diseases	86	Ambient particulate matter pollution	3	Rate	1992	0.00642923	0.010669	0.00307096
1	Deaths	6	China	1	Male	27	Age-standardized	957	Enteric infections	86	Ambient particulate matter pollution	3	Rate	1994	0.0117795	0.0194054	0.00576643
1	Deaths	6	China	2	Female	27	Age-standardized	957	Enteric infections	86	Ambient particulate matter pollution	3	Rate	1994	0.0109861	0.0185961	0.005245
1	Deaths	6	China	3	Both	27	Age-standardized	957	Enteric infections	86	Ambient particulate matter pollution	3	Rate	1994	0.0114109	0.0186624	0.00559203
1	Deaths	6	China	1	Male	27	Age-standardized	961	Other infectious diseases	86	Ambient particulate matter pollution	3	Rate	1994	0.00757283	0.0123598	0.00371172
1	Deaths	6	China	2	Female	27	Age-standardized	961	Other infectious diseases	86	Ambient particulate matter pollution	3	Rate	1994	0.00573482	0.0093943	0.0028146
1	Deaths	6	China	3	Both	27	Age-standardized	961	Other infectious diseases	86	Ambient particulate matter pollution	3	Rate	1994	0.0067188	0.0109515	0.00338683
1	Deaths	6	China	1	Male	27	Age-standardized	974	Diabetes and kidney diseases	86	Ambient particulate matter pollution	3	Rate	1992	0.76204	1.29703	0.352462
1	Deaths	6	China	2	Female	27	Age-standardized	974	Diabetes and kidney diseases	86	Ambient particulate matter pollution	3	Rate	1992	0.662415	1.16659	0.309621
1	Deaths	6	China	3	Both	27	Age-standardized	974	Diabetes and kidney diseases	86	Ambient particulate matter pollution	3	Rate	1992	0.68966	1.18846	0.322112
1	Deaths	6	China	1	Male	27	Age-standardized	410	Neoplasms	86	Ambient particulate matter pollution	3	Rate	1995	6.4698	10.0425	3.42833
1	Deaths	6	China	1	Male	27	Age-standardized	385	Other neonatal disorders	86	Ambient particulate matter pollution	3	Rate	1996	0.0686954	0.109506	0.0363265
1	Deaths	6	China	2	Female	27	Age-standardized	385	Other neonatal disorders	86	Ambient particulate matter pollution	3	Rate	1996	0.0601642	0.096454	0.0315005
1	Deaths	6	China	3	Both	27	Age-standardized	385	Other neonatal disorders	86	Ambient particulate matter pollution	3	Rate	1996	0.0647499	0.100914	0.0346397
1	Deaths	6	China	1	Male	27	Age-standardized	328	Upper respiratory infections	86	Ambient particulate matter pollution	3	Rate	1995	0.00110802	0.00236573	0.000115319
1	Deaths	6	China	2	Female	27	Age-standardized	328	Upper respiratory infections	86	Ambient particulate matter pollution	3	Rate	1995	0.00132313	0.00286669	0.000129286
1	Deaths	6	China	3	Both	27	Age-standardized	328	Upper respiratory infections	86	Ambient particulate matter pollution	3	Rate	1995	0.00120784	0.00255044	0.000126477
1	Deaths	6	China	1	Male	27	Age-standardized	587	Diabetes mellitus	86	Ambient particulate matter pollution	3	Rate	1992	0.76204	1.29703	0.352462
1	Deaths	6	China	2	Female	27	Age-standardized	587	Diabetes mellitus	86	Ambient particulate matter pollution	3	Rate	1992	0.662415	1.16659	0.309621
1	Deaths	6	China	3	Both	27	Age-standardized	587	Diabetes mellitus	86	Ambient particulate matter pollution	3	Rate	1992	0.68966	1.18846	0.322112
1	Deaths	6	China	1	Male	27	Age-standardized	956	Respiratory infections and tuberculosis	86	Ambient particulate matter pollution	3	Rate	1994	8.28832	13.4897	4.30817
1	Deaths	6	China	2	Female	27	Age-standardized	956	Respiratory infections and tuberculosis	86	Ambient particulate matter pollution	3	Rate	1994	6.72693	11.1694	3.45819
1	Deaths	6	China	3	Both	27	Age-standardized	956	Respiratory infections and tuberculosis	86	Ambient particulate matter pollution	3	Rate	1994	7.24881	11.8732	3.79645
1	Deaths	6	China	1	Male	27	Age-standardized	385	Other neonatal disorders	86	Ambient particulate matter pollution	3	Rate	1990	0.0580136	0.102766	0.0259142
1	Deaths	6	China	2	Female	27	Age-standardized	385	Other neonatal disorders	86	Ambient particulate matter pollution	3	Rate	1990	0.0536609	0.0958245	0.0245889
1	Deaths	6	China	3	Both	27	Age-standardized	385	Other neonatal disorders	86	Ambient particulate matter pollution	3	Rate	1990	0.0559708	0.0980759	0.0256306
1	Deaths	6	China	2	Female	27	Age-standardized	410	Neoplasms	86	Ambient particulate matter pollution	3	Rate	1995	2.098	3.41265	1.02369
1	Deaths	6	China	3	Both	27	Age-standardized	410	Neoplasms	86	Ambient particulate matter pollution	3	Rate	1995	4.09058	6.39911	2.1467
1	Deaths	6	China	1	Male	27	Age-standardized	302	Diarrheal diseases	86	Ambient particulate matter pollution	3	Rate	1994	0.0117795	0.0194054	0.00576643
1	Deaths	6	China	2	Female	27	Age-standardized	302	Diarrheal diseases	86	Ambient particulate matter pollution	3	Rate	1994	0.0109861	0.0185961	0.005245
1	Deaths	6	China	3	Both	27	Age-standardized	302	Diarrheal diseases	86	Ambient particulate matter pollution	3	Rate	1994	0.0114109	0.0186624	0.00559203
1	Deaths	6	China	1	Male	27	Age-standardized	329	Otitis media	86	Ambient particulate matter pollution	3	Rate	1994	2.88e-06	5.08e-06	1.29e-06
1	Deaths	6	China	2	Female	27	Age-standardized	329	Otitis media	86	Ambient particulate matter pollution	3	Rate	1994	4.06e-06	7.97e-06	8.56e-07
1	Deaths	6	China	3	Both	27	Age-standardized	329	Otitis media	86	Ambient particulate matter pollution	3	Rate	1994	3.43e-06	6.15e-06	1.46e-06
1	Deaths	6	China	1	Male	27	Age-standardized	332	Meningitis	86	Ambient particulate matter pollution	3	Rate	1994	0.00637878	0.0106105	0.00313883
1	Deaths	6	China	1	Male	27	Age-standardized	409	Non-communicable diseases	86	Ambient particulate matter pollution	3	Rate	1995	101.237	152.893	56.3462
1	Deaths	6	China	2	Female	27	Age-standardized	409	Non-communicable diseases	86	Ambient particulate matter pollution	3	Rate	1995	57.0701	90.4889	31.596
1	Deaths	6	China	3	Both	27	Age-standardized	409	Non-communicable diseases	86	Ambient particulate matter pollution	3	Rate	1995	75.2678	114.87	42.8937
1	Deaths	6	China	1	Male	27	Age-standardized	494	Stroke	86	Ambient particulate matter pollution	3	Rate	1991	30.0365	49.2332	14.4576
1	Deaths	6	China	2	Female	27	Age-standardized	494	Stroke	86	Ambient particulate matter pollution	3	Rate	1991	17.6145	30.9257	8.37677
1	Deaths	6	China	3	Both	27	Age-standardized	494	Stroke	86	Ambient particulate matter pollution	3	Rate	1991	22.9148	37.7925	11.1188
1	Deaths	6	China	1	Male	27	Age-standardized	496	Intracerebral hemorrhage	86	Ambient particulate matter pollution	3	Rate	1991	16.5245	27.3915	7.97157
1	Deaths	6	China	2	Female	27	Age-standardized	496	Intracerebral hemorrhage	86	Ambient particulate matter pollution	3	Rate	1991	9.51455	16.958	4.45115
1	Deaths	6	China	3	Both	27	Age-standardized	496	Intracerebral hemorrhage	86	Ambient particulate matter pollution	3	Rate	1991	12.5647	21.0574	6.06492
1	Deaths	6	China	1	Male	27	Age-standardized	337	Encephalitis	86	Ambient particulate matter pollution	3	Rate	1994	0.00119404	0.00204165	0.000521689
1	Deaths	6	China	2	Female	27	Age-standardized	337	Encephalitis	86	Ambient particulate matter pollution	3	Rate	1994	0.000888542	0.00150856	0.000403955
1	Deaths	6	China	3	Both	27	Age-standardized	337	Encephalitis	86	Ambient particulate matter pollution	3	Rate	1994	0.0010521	0.00178832	0.000477066
1	Deaths	6	China	1	Male	27	Age-standardized	497	Subarachnoid hemorrhage	86	Ambient particulate matter pollution	3	Rate	1995	4.52562	7.58066	1.33006
1	Deaths	6	China	2	Female	27	Age-standardized	497	Subarachnoid hemorrhage	86	Ambient particulate matter pollution	3	Rate	1995	3.00182	4.8308	1.49083
1	Deaths	6	China	3	Both	27	Age-standardized	497	Subarachnoid hemorrhage	86	Ambient particulate matter pollution	3	Rate	1995	3.67192	5.85272	1.73498
1	Deaths	6	China	1	Male	27	Age-standardized	962	Maternal and neonatal disorders	86	Ambient particulate matter pollution	3	Rate	1994	1.18819	1.95503	0.599332
1	Deaths	6	China	2	Female	27	Age-standardized	962	Maternal and neonatal disorders	86	Ambient particulate matter pollution	3	Rate	1994	0.986001	1.62387	0.49314
1	Deaths	6	China	3	Both	27	Age-standardized	962	Maternal and neonatal disorders	86	Ambient particulate matter pollution	3	Rate	1994	1.09427	1.76638	0.551879
1	Deaths	6	China	1	Male	27	Age-standardized	410	Neoplasms	86	Ambient particulate matter pollution	3	Rate	1996	6.81637	10.2611	3.68035
1	Deaths	6	China	2	Female	27	Age-standardized	410	Neoplasms	86	Ambient particulate matter pollution	3	Rate	1996	2.23475	3.52722	1.12323
1	Deaths	6	China	3	Both	27	Age-standardized	410	Neoplasms	86	Ambient particulate matter pollution	3	Rate	1996	4.32685	6.55051	2.31251
1	Deaths	6	China	1	Male	27	Age-standardized	328	Upper respiratory infections	86	Ambient particulate matter pollution	3	Rate	1994	0.00114121	0.00244416	0.000114764
1	Deaths	6	China	2	Female	27	Age-standardized	328	Upper respiratory infections	86	Ambient particulate matter pollution	3	Rate	1994	0.00137665	0.00302558	0.000130152
1	Deaths	6	China	3	Both	27	Age-standardized	328	Upper respiratory infections	86	Ambient particulate matter pollution	3	Rate	1994	0.00125075	0.00267702	0.000124536
1	Deaths	6	China	1	Male	27	Age-standardized	383	Neonatal sepsis and other neonatal infections	86	Ambient particulate matter pollution	3	Rate	1994	0.0210245	0.034517	0.0106192
1	Deaths	6	China	2	Female	27	Age-standardized	383	Neonatal sepsis and other neonatal infections	86	Ambient particulate matter pollution	3	Rate	1994	0.0130322	0.02162	0.00655991
1	Deaths	6	China	3	Both	27	Age-standardized	383	Neonatal sepsis and other neonatal infections	86	Ambient particulate matter pollution	3	Rate	1994	0.0173109	0.027995	0.00876541
1	Deaths	6	China	1	Male	27	Age-standardized	381	Neonatal preterm birth	86	Ambient particulate matter pollution	3	Rate	1996	0.602673	0.946595	0.323473
1	Deaths	6	China	2	Female	27	Age-standardized	381	Neonatal preterm birth	86	Ambient particulate matter pollution	3	Rate	1996	0.50218	0.805341	0.267289
1	Deaths	6	China	3	Both	27	Age-standardized	381	Neonatal preterm birth	86	Ambient particulate matter pollution	3	Rate	1996	0.556197	0.868918	0.297598
1	Deaths	6	China	1	Male	27	Age-standardized	382	Neonatal encephalopathy due to birth asphyxia and trauma	86	Ambient particulate matter pollution	3	Rate	1996	0.480093	0.776124	0.248109
1	Deaths	6	China	2	Female	27	Age-standardized	382	Neonatal encephalopathy due to birth asphyxia and trauma	86	Ambient particulate matter pollution	3	Rate	1996	0.401596	0.642769	0.207524
1	Deaths	6	China	3	Both	27	Age-standardized	382	Neonatal encephalopathy due to birth asphyxia and trauma	86	Ambient particulate matter pollution	3	Rate	1996	0.443788	0.703437	0.23047
1	Deaths	6	China	2	Female	27	Age-standardized	332	Meningitis	86	Ambient particulate matter pollution	3	Rate	1994	0.00484628	0.00800539	0.0023652
1	Deaths	6	China	3	Both	27	Age-standardized	332	Meningitis	86	Ambient particulate matter pollution	3	Rate	1994	0.0056667	0.00924306	0.00282542
1	Deaths	6	China	1	Male	27	Age-standardized	380	Neonatal disorders	86	Ambient particulate matter pollution	3	Rate	1994	1.18819	1.95503	0.599332
1	Deaths	6	China	2	Female	27	Age-standardized	380	Neonatal disorders	86	Ambient particulate matter pollution	3	Rate	1994	0.986001	1.62387	0.49314
1	Deaths	6	China	3	Both	27	Age-standardized	380	Neonatal disorders	86	Ambient particulate matter pollution	3	Rate	1994	1.09427	1.76638	0.551879
1	Deaths	6	China	1	Male	27	Age-standardized	381	Neonatal preterm birth	86	Ambient particulate matter pollution	3	Rate	1994	0.630298	1.01968	0.320718
1	Deaths	6	China	2	Female	27	Age-standardized	381	Neonatal preterm birth	86	Ambient particulate matter pollution	3	Rate	1994	0.527014	0.879791	0.264742
1	Deaths	6	China	3	Both	27	Age-standardized	381	Neonatal preterm birth	86	Ambient particulate matter pollution	3	Rate	1994	0.582324	0.945942	0.29638
1	Deaths	6	China	1	Male	27	Age-standardized	508	Chronic respiratory diseases	86	Ambient particulate matter pollution	3	Rate	1995	47.0184	72.7486	26.081
1	Deaths	6	China	2	Female	27	Age-standardized	508	Chronic respiratory diseases	86	Ambient particulate matter pollution	3	Rate	1995	28.0495	45.9267	14.984
1	Deaths	6	China	3	Both	27	Age-standardized	508	Chronic respiratory diseases	86	Ambient particulate matter pollution	3	Rate	1995	35.2658	55.8326	19.543
1	Deaths	6	China	1	Male	27	Age-standardized	384	Hemolytic disease and other neonatal jaundice	86	Ambient particulate matter pollution	3	Rate	1994	0.0257661	0.0425253	0.0126153
1	Deaths	6	China	2	Female	27	Age-standardized	384	Hemolytic disease and other neonatal jaundice	86	Ambient particulate matter pollution	3	Rate	1994	0.0211121	0.035559	0.0103106
1	Deaths	6	China	3	Both	27	Age-standardized	384	Hemolytic disease and other neonatal jaundice	86	Ambient particulate matter pollution	3	Rate	1994	0.023604	0.0384947	0.0115691
1	Deaths	6	China	1	Male	27	Age-standardized	383	Neonatal sepsis and other neonatal infections	86	Ambient particulate matter pollution	3	Rate	1996	0.0218514	0.0345058	0.0119509
1	Deaths	6	China	2	Female	27	Age-standardized	383	Neonatal sepsis and other neonatal infections	86	Ambient particulate matter pollution	3	Rate	1996	0.0138898	0.0220099	0.00735482
1	Deaths	6	China	3	Both	27	Age-standardized	383	Neonatal sepsis and other neonatal infections	86	Ambient particulate matter pollution	3	Rate	1996	0.0181682	0.0286125	0.0098237
1	Deaths	6	China	1	Male	27	Age-standardized	962	Maternal and neonatal disorders	86	Ambient particulate matter pollution	3	Rate	1992	1.07142	1.81081	0.518759
1	Deaths	6	China	2	Female	27	Age-standardized	962	Maternal and neonatal disorders	86	Ambient particulate matter pollution	3	Rate	1992	0.884897	1.48702	0.429363
1	Deaths	6	China	3	Both	27	Age-standardized	962	Maternal and neonatal disorders	86	Ambient particulate matter pollution	3	Rate	1992	0.984283	1.65561	0.481047
1	Deaths	6	China	1	Male	27	Age-standardized	974	Diabetes and kidney diseases	86	Ambient particulate matter pollution	3	Rate	1994	0.826931	1.3608	0.414994
1	Deaths	6	China	2	Female	27	Age-standardized	974	Diabetes and kidney diseases	86	Ambient particulate matter pollution	3	Rate	1994	0.71883	1.24111	0.356899
1	Deaths	6	China	3	Both	27	Age-standardized	974	Diabetes and kidney diseases	86	Ambient particulate matter pollution	3	Rate	1994	0.748525	1.2469	0.381449
1	Deaths	6	China	1	Male	27	Age-standardized	976	Diabetes mellitus type 2	86	Ambient particulate matter pollution	3	Rate	1994	0.826931	1.3608	0.414994
1	Deaths	6	China	2	Female	27	Age-standardized	976	Diabetes mellitus type 2	86	Ambient particulate matter pollution	3	Rate	1994	0.71883	1.24111	0.356899
1	Deaths	6	China	3	Both	27	Age-standardized	976	Diabetes mellitus type 2	86	Ambient particulate matter pollution	3	Rate	1994	0.748525	1.2469	0.381449
1	Deaths	6	China	1	Male	27	Age-standardized	328	Upper respiratory infections	86	Ambient particulate matter pollution	3	Rate	1993	0.00112563	0.00241106	0.000107372
1	Deaths	6	China	2	Female	27	Age-standardized	328	Upper respiratory infections	86	Ambient particulate matter pollution	3	Rate	1993	0.00135092	0.00293151	0.000121416
1	Deaths	6	China	3	Both	27	Age-standardized	328	Upper respiratory infections	86	Ambient particulate matter pollution	3	Rate	1993	0.00123075	0.00264953	0.000115814
1	Deaths	6	China	1	Male	27	Age-standardized	410	Neoplasms	86	Ambient particulate matter pollution	3	Rate	1990	5.41983	9.30632	2.41354
1	Deaths	6	China	2	Female	27	Age-standardized	410	Neoplasms	86	Ambient particulate matter pollution	3	Rate	1990	1.69069	2.95146	0.771018
1	Deaths	6	China	3	Both	27	Age-standardized	410	Neoplasms	86	Ambient particulate matter pollution	3	Rate	1990	3.37729	5.72807	1.51608
1	Deaths	6	China	1	Male	27	Age-standardized	382	Neonatal encephalopathy due to birth asphyxia and trauma	86	Ambient particulate matter pollution	3	Rate	1994	0.442133	0.734855	0.215094
1	Deaths	6	China	2	Female	27	Age-standardized	382	Neonatal encephalopathy due to birth asphyxia and trauma	86	Ambient particulate matter pollution	3	Rate	1994	0.363214	0.602534	0.179512
1	Deaths	6	China	3	Both	27	Age-standardized	382	Neonatal encephalopathy due to birth asphyxia and trauma	86	Ambient particulate matter pollution	3	Rate	1994	0.405475	0.668823	0.197929
1	Deaths	6	China	1	Male	27	Age-standardized	493	Ischemic heart disease	86	Ambient particulate matter pollution	3	Rate	1995	13.2684	19.9918	7.26049
1	Deaths	6	China	2	Female	27	Age-standardized	493	Ischemic heart disease	86	Ambient particulate matter pollution	3	Rate	1995	6.94986	10.9169	3.67975
1	Deaths	6	China	3	Both	27	Age-standardized	493	Ischemic heart disease	86	Ambient particulate matter pollution	3	Rate	1995	9.68515	14.8228	5.287
1	Deaths	6	China	1	Male	27	Age-standardized	409	Non-communicable diseases	86	Ambient particulate matter pollution	3	Rate	1993	97.3309	150.975	52.0974
1	Deaths	6	China	2	Female	27	Age-standardized	409	Non-communicable diseases	86	Ambient particulate matter pollution	3	Rate	1993	56.5824	90.2448	30.3535
1	Deaths	6	China	3	Both	27	Age-standardized	409	Non-communicable diseases	86	Ambient particulate matter pollution	3	Rate	1993	73.1975	114.708	39.6899
1	Deaths	6	China	1	Male	27	Age-standardized	426	Tracheal, bronchus, and lung cancer	86	Ambient particulate matter pollution	3	Rate	1994	6.16296	9.66742	3.10473
1	Deaths	6	China	2	Female	27	Age-standardized	426	Tracheal, bronchus, and lung cancer	86	Ambient particulate matter pollution	3	Rate	1994	2.01813	3.30627	0.980961
1	Deaths	6	China	3	Both	27	Age-standardized	426	Tracheal, bronchus, and lung cancer	86	Ambient particulate matter pollution	3	Rate	1994	3.90321	6.14178	2.03131
1	Deaths	6	China	1	Male	27	Age-standardized	1029	Total cancers	86	Ambient particulate matter pollution	3	Rate	1994	6.16296	9.66742	3.10473
1	Deaths	6	China	2	Female	27	Age-standardized	1029	Total cancers	86	Ambient particulate matter pollution	3	Rate	1994	2.01813	3.30627	0.980961
1	Deaths	6	China	3	Both	27	Age-standardized	1029	Total cancers	86	Ambient particulate matter pollution	3	Rate	1994	3.90321	6.14178	2.03131
1	Deaths	6	China	1	Male	27	Age-standardized	409	Non-communicable diseases	86	Ambient particulate matter pollution	3	Rate	1996	103.409	150.632	60.4644
1	Deaths	6	China	2	Female	27	Age-standardized	409	Non-communicable diseases	86	Ambient particulate matter pollution	3	Rate	1996	58.0891	89.2268	32.7457
1	Deaths	6	China	3	Both	27	Age-standardized	409	Non-communicable diseases	86	Ambient particulate matter pollution	3	Rate	1996	76.8298	114.312	45.3893
1	Deaths	6	China	1	Male	27	Age-standardized	329	Otitis media	86	Ambient particulate matter pollution	3	Rate	1995	2.26e-06	3.85e-06	1.03e-06
1	Deaths	6	China	2	Female	27	Age-standardized	329	Otitis media	86	Ambient particulate matter pollution	3	Rate	1995	4.38e-06	8.31e-06	8.49e-07
1	Deaths	6	China	3	Both	27	Age-standardized	329	Otitis media	86	Ambient particulate matter pollution	3	Rate	1995	3.24e-06	5.8e-06	1.3e-06
1	Deaths	6	China	1	Male	27	Age-standardized	409	Non-communicable diseases	86	Ambient particulate matter pollution	3	Rate	1994	98.8048	149.929	54.9482
1	Deaths	6	China	2	Female	27	Age-standardized	409	Non-communicable diseases	86	Ambient particulate matter pollution	3	Rate	1994	57.0865	91.4997	30.8704
1	Deaths	6	China	3	Both	27	Age-standardized	409	Non-communicable diseases	86	Ambient particulate matter pollution	3	Rate	1994	74.1602	115.014	41.1594
1	Deaths	6	China	1	Male	27	Age-standardized	495	Ischemic stroke	86	Ambient particulate matter pollution	3	Rate	1995	10.8117	16.5315	5.84097
1	Deaths	6	China	2	Female	27	Age-standardized	495	Ischemic stroke	86	Ambient particulate matter pollution	3	Rate	1995	5.99207	9.56273	3.19238
1	Deaths	6	China	3	Both	27	Age-standardized	495	Ischemic stroke	86	Ambient particulate matter pollution	3	Rate	1995	8.00239	12.3423	4.39025
1	Deaths	6	China	1	Male	27	Age-standardized	587	Diabetes mellitus	86	Ambient particulate matter pollution	3	Rate	1995	0.872609	1.41209	0.453307
1	Deaths	6	China	2	Female	27	Age-standardized	587	Diabetes mellitus	86	Ambient particulate matter pollution	3	Rate	1995	0.741474	1.24519	0.370687
1	Deaths	6	China	3	Both	27	Age-standardized	587	Diabetes mellitus	86	Ambient particulate matter pollution	3	Rate	1995	0.781677	1.2873	0.411012
1	Deaths	6	China	1	Male	27	Age-standardized	493	Ischemic heart disease	86	Ambient particulate matter pollution	3	Rate	1996	13.7193	20.0433	7.8999
1	Deaths	6	China	2	Female	27	Age-standardized	493	Ischemic heart disease	86	Ambient particulate matter pollution	3	Rate	1996	7.18637	11.049	3.87177
1	Deaths	6	China	3	Both	27	Age-standardized	493	Ischemic heart disease	86	Ambient particulate matter pollution	3	Rate	1996	10.0207	14.9072	5.65565
1	Deaths	6	China	1	Male	27	Age-standardized	332	Meningitis	86	Ambient particulate matter pollution	3	Rate	1995	0.00588844	0.00955844	0.00295544
1	Deaths	6	China	2	Female	27	Age-standardized	332	Meningitis	86	Ambient particulate matter pollution	3	Rate	1995	0.00449329	0.0073441	0.00225961
1	Deaths	6	China	3	Both	27	Age-standardized	332	Meningitis	86	Ambient particulate matter pollution	3	Rate	1995	0.00524183	0.0084476	0.00266441
1	Deaths	6	China	1	Male	27	Age-standardized	380	Neonatal disorders	86	Ambient particulate matter pollution	3	Rate	1995	1.18501	1.90792	0.602286
1	Deaths	6	China	2	Female	27	Age-standardized	380	Neonatal disorders	86	Ambient particulate matter pollution	3	Rate	1995	0.984395	1.60575	0.492293
1	Deaths	6	China	3	Both	27	Age-standardized	380	Neonatal disorders	86	Ambient particulate matter pollution	3	Rate	1995	1.09206	1.7474	0.556137
1	Deaths	6	China	1	Male	27	Age-standardized	495	Ischemic stroke	86	Ambient particulate matter pollution	3	Rate	1996	11.3144	16.7435	6.35435
1	Deaths	6	China	2	Female	27	Age-standardized	495	Ischemic stroke	86	Ambient particulate matter pollution	3	Rate	1996	6.30631	9.77802	3.40305
1	Deaths	6	China	3	Both	27	Age-standardized	495	Ischemic stroke	86	Ambient particulate matter pollution	3	Rate	1996	8.40305	12.6274	4.75714
1	Deaths	6	China	1	Male	27	Age-standardized	294	All causes	86	Ambient particulate matter pollution	3	Rate	1996	112.782	164.779	66.0752
1	Deaths	6	China	2	Female	27	Age-standardized	294	All causes	86	Ambient particulate matter pollution	3	Rate	1996	65.5784	100.83	36.7081
1	Deaths	6	China	3	Both	27	Age-standardized	294	All causes	86	Ambient particulate matter pollution	3	Rate	1996	85.0039	126.788	50.2712
1	Deaths	6	China	1	Male	27	Age-standardized	294	All causes	86	Ambient particulate matter pollution	3	Rate	1999	120.501	168.087	78.0009
1	Deaths	6	China	2	Female	27	Age-standardized	294	All causes	86	Ambient particulate matter pollution	3	Rate	1999	68.5692	98.5616	42.9845
1	Deaths	6	China	3	Both	27	Age-standardized	294	All causes	86	Ambient particulate matter pollution	3	Rate	1999	90.0037	127.351	58.2999
1	Deaths	6	China	1	Male	27	Age-standardized	384	Hemolytic disease and other neonatal jaundice	86	Ambient particulate matter pollution	3	Rate	1996	0.0273961	0.0436201	0.0143387
1	Deaths	6	China	2	Female	27	Age-standardized	384	Hemolytic disease and other neonatal jaundice	86	Ambient particulate matter pollution	3	Rate	1996	0.0194335	0.0313547	0.00998846
1	Deaths	6	China	3	Both	27	Age-standardized	384	Hemolytic disease and other neonatal jaundice	86	Ambient particulate matter pollution	3	Rate	1996	0.0237127	0.0371819	0.0124547
1	Deaths	6	China	1	Male	27	Age-standardized	962	Maternal and neonatal disorders	86	Ambient particulate matter pollution	3	Rate	1995	1.18501	1.90792	0.602286
1	Deaths	6	China	2	Female	27	Age-standardized	962	Maternal and neonatal disorders	86	Ambient particulate matter pollution	3	Rate	1995	0.984395	1.60575	0.492293
1	Deaths	6	China	3	Both	27	Age-standardized	962	Maternal and neonatal disorders	86	Ambient particulate matter pollution	3	Rate	1995	1.09206	1.7474	0.556137
1	Deaths	6	China	1	Male	27	Age-standardized	491	Cardiovascular diseases	86	Ambient particulate matter pollution	3	Rate	1996	48.5821	71.1708	27.5377
1	Deaths	6	China	2	Female	27	Age-standardized	491	Cardiovascular diseases	86	Ambient particulate matter pollution	3	Rate	1996	27.0732	41.7554	14.5722
1	Deaths	6	China	3	Both	27	Age-standardized	491	Cardiovascular diseases	86	Ambient particulate matter pollution	3	Rate	1996	36.4005	54.5302	20.3475
1	Deaths	6	China	1	Male	27	Age-standardized	295	Communicable, maternal, neonatal, and nutritional diseases	86	Ambient particulate matter pollution	3	Rate	1996	9.3731	14.7147	5.19997
1	Deaths	6	China	2	Female	27	Age-standardized	295	Communicable, maternal, neonatal, and nutritional diseases	86	Ambient particulate matter pollution	3	Rate	1996	7.48928	11.8909	4.09027
1	Deaths	6	China	3	Both	27	Age-standardized	295	Communicable, maternal, neonatal, and nutritional diseases	86	Ambient particulate matter pollution	3	Rate	1996	8.17404	12.8582	4.49324
1	Deaths	6	China	1	Male	27	Age-standardized	497	Subarachnoid hemorrhage	86	Ambient particulate matter pollution	3	Rate	1994	4.39901	7.41274	1.28406
1	Deaths	6	China	2	Female	27	Age-standardized	497	Subarachnoid hemorrhage	86	Ambient particulate matter pollution	3	Rate	1994	3.0081	4.93024	1.42988
1	Deaths	6	China	3	Both	27	Age-standardized	497	Subarachnoid hemorrhage	86	Ambient particulate matter pollution	3	Rate	1994	3.6135	5.91217	1.69029
1	Deaths	6	China	1	Male	27	Age-standardized	381	Neonatal preterm birth	86	Ambient particulate matter pollution	3	Rate	1995	0.614091	0.993118	0.317677
1	Deaths	6	China	2	Female	27	Age-standardized	381	Neonatal preterm birth	86	Ambient particulate matter pollution	3	Rate	1995	0.512291	0.852715	0.259451
1	Deaths	6	China	3	Both	27	Age-standardized	381	Neonatal preterm birth	86	Ambient particulate matter pollution	3	Rate	1995	0.566927	0.903421	0.290771
1	Deaths	6	China	1	Male	27	Age-standardized	509	Chronic obstructive pulmonary disease	86	Ambient particulate matter pollution	3	Rate	1996	47.0784	70.8797	26.9596
1	Deaths	6	China	2	Female	27	Age-standardized	509	Chronic obstructive pulmonary disease	86	Ambient particulate matter pollution	3	Rate	1996	27.9901	44.1496	15.1867
1	Deaths	6	China	3	Both	27	Age-standardized	509	Chronic obstructive pulmonary disease	86	Ambient particulate matter pollution	3	Rate	1996	35.2674	53.6546	20.2634
1	Deaths	6	China	1	Male	27	Age-standardized	640	Other non-communicable diseases	86	Ambient particulate matter pollution	3	Rate	1995	0.00178327	0.00433595	0.000519668
1	Deaths	6	China	2	Female	27	Age-standardized	640	Other non-communicable diseases	86	Ambient particulate matter pollution	3	Rate	1995	0.00136723	0.00358858	0.000332576
1	Deaths	6	China	3	Both	27	Age-standardized	640	Other non-communicable diseases	86	Ambient particulate matter pollution	3	Rate	1995	0.00159036	0.00384759	0.00046215
1	Deaths	6	China	1	Male	27	Age-standardized	508	Chronic respiratory diseases	86	Ambient particulate matter pollution	3	Rate	1994	46.6338	72.8848	25.8662
1	Deaths	6	China	2	Female	27	Age-standardized	508	Chronic respiratory diseases	86	Ambient particulate matter pollution	3	Rate	1994	28.5008	46.0037	15.0619
1	Deaths	6	China	3	Both	27	Age-standardized	508	Chronic respiratory diseases	86	Ambient particulate matter pollution	3	Rate	1994	35.3433	56.551	19.7164
1	Deaths	6	China	1	Male	27	Age-standardized	509	Chronic obstructive pulmonary disease	86	Ambient particulate matter pollution	3	Rate	1995	47.0184	72.7486	26.081
1	Deaths	6	China	2	Female	27	Age-standardized	509	Chronic obstructive pulmonary disease	86	Ambient particulate matter pollution	3	Rate	1995	28.0495	45.9267	14.984
1	Deaths	6	China	3	Both	27	Age-standardized	509	Chronic obstructive pulmonary disease	86	Ambient particulate matter pollution	3	Rate	1995	35.2658	55.8326	19.543
1	Deaths	6	China	1	Male	27	Age-standardized	302	Diarrheal diseases	86	Ambient particulate matter pollution	3	Rate	1997	0.00928477	0.0142901	0.00493083
1	Deaths	6	China	2	Female	27	Age-standardized	302	Diarrheal diseases	86	Ambient particulate matter pollution	3	Rate	1997	0.00925345	0.0146569	0.00479008
1	Deaths	6	China	3	Both	27	Age-standardized	302	Diarrheal diseases	86	Ambient particulate matter pollution	3	Rate	1997	0.00927042	0.0144209	0.00492763
1	Deaths	6	China	1	Male	27	Age-standardized	494	Stroke	86	Ambient particulate matter pollution	3	Rate	1996	34.8627	51.5904	19.6615
1	Deaths	6	China	2	Female	27	Age-standardized	494	Stroke	86	Ambient particulate matter pollution	3	Rate	1996	19.8868	30.7673	10.6565
1	Deaths	6	China	3	Both	27	Age-standardized	494	Stroke	86	Ambient particulate matter pollution	3	Rate	1996	26.3798	39.5727	14.6984
1	Deaths	6	China	1	Male	27	Age-standardized	496	Intracerebral hemorrhage	86	Ambient particulate matter pollution	3	Rate	1996	19.0293	28.8086	10.4744
1	Deaths	6	China	2	Female	27	Age-standardized	496	Intracerebral hemorrhage	86	Ambient particulate matter pollution	3	Rate	1996	10.6462	16.6545	5.63427
1	Deaths	6	China	3	Both	27	Age-standardized	496	Intracerebral hemorrhage	86	Ambient particulate matter pollution	3	Rate	1996	14.3449	21.7971	7.96747
1	Deaths	6	China	1	Male	27	Age-standardized	294	All causes	86	Ambient particulate matter pollution	3	Rate	1994	108.301	163.049	60.2473
1	Deaths	6	China	2	Female	27	Age-standardized	294	All causes	86	Ambient particulate matter pollution	3	Rate	1994	64.8162	104.041	35.0209
1	Deaths	6	China	3	Both	27	Age-standardized	294	All causes	86	Ambient particulate matter pollution	3	Rate	1994	82.5214	127.443	45.7581
1	Deaths	6	China	1	Male	27	Age-standardized	686	Sudden infant death syndrome	86	Ambient particulate matter pollution	3	Rate	1995	0.00178327	0.00433595	0.000519668
1	Deaths	6	China	2	Female	27	Age-standardized	686	Sudden infant death syndrome	86	Ambient particulate matter pollution	3	Rate	1995	0.00136723	0.00358858	0.000332576
1	Deaths	6	China	3	Both	27	Age-standardized	686	Sudden infant death syndrome	86	Ambient particulate matter pollution	3	Rate	1995	0.00159036	0.00384759	0.00046215
1	Deaths	6	China	1	Male	27	Age-standardized	329	Otitis media	86	Ambient particulate matter pollution	3	Rate	1997	2.24e-06	3.89e-06	1.06e-06
1	Deaths	6	China	2	Female	27	Age-standardized	329	Otitis media	86	Ambient particulate matter pollution	3	Rate	1997	2.44e-06	4.54e-06	7.15e-07
1	Deaths	6	China	3	Both	27	Age-standardized	329	Otitis media	86	Ambient particulate matter pollution	3	Rate	1997	2.33e-06	4.03e-06	1.1e-06
1	Deaths	6	China	1	Male	27	Age-standardized	332	Meningitis	86	Ambient particulate matter pollution	3	Rate	1997	0.00509522	0.0078493	0.00281259
1	Deaths	6	China	2	Female	27	Age-standardized	332	Meningitis	86	Ambient particulate matter pollution	3	Rate	1997	0.00405304	0.00618013	0.00224013
1	Deaths	6	China	3	Both	27	Age-standardized	332	Meningitis	86	Ambient particulate matter pollution	3	Rate	1997	0.00461443	0.00694326	0.00257024
1	Deaths	6	China	1	Male	27	Age-standardized	322	Lower respiratory infections	86	Ambient particulate matter pollution	3	Rate	1996	8.15496	12.9183	4.50788
1	Deaths	6	China	2	Female	27	Age-standardized	322	Lower respiratory infections	86	Ambient particulate matter pollution	3	Rate	1996	6.47624	10.5001	3.4606
1	Deaths	6	China	3	Both	27	Age-standardized	322	Lower respiratory infections	86	Ambient particulate matter pollution	3	Rate	1996	7.05076	11.2173	3.81434
1	Deaths	6	China	1	Male	27	Age-standardized	426	Tracheal, bronchus, and lung cancer	86	Ambient particulate matter pollution	3	Rate	1996	6.81637	10.2611	3.68035
1	Deaths	6	China	2	Female	27	Age-standardized	426	Tracheal, bronchus, and lung cancer	86	Ambient particulate matter pollution	3	Rate	1996	2.23475	3.52722	1.12323
1	Deaths	6	China	3	Both	27	Age-standardized	426	Tracheal, bronchus, and lung cancer	86	Ambient particulate matter pollution	3	Rate	1996	4.32685	6.55051	2.31251
1	Deaths	6	China	1	Male	27	Age-standardized	640	Other non-communicable diseases	86	Ambient particulate matter pollution	3	Rate	1994	0.00171224	0.00428564	0.000491282
1	Deaths	6	China	2	Female	27	Age-standardized	640	Other non-communicable diseases	86	Ambient particulate matter pollution	3	Rate	1994	0.00136079	0.0036203	0.000320335
1	Deaths	6	China	3	Both	27	Age-standardized	640	Other non-communicable diseases	86	Ambient particulate matter pollution	3	Rate	1994	0.00154886	0.00378507	0.000445715
1	Deaths	6	China	1	Male	27	Age-standardized	686	Sudden infant death syndrome	86	Ambient particulate matter pollution	3	Rate	1994	0.00171224	0.00428564	0.000491282
1	Deaths	6	China	2	Female	27	Age-standardized	686	Sudden infant death syndrome	86	Ambient particulate matter pollution	3	Rate	1994	0.00136079	0.0036203	0.000320335
1	Deaths	6	China	3	Both	27	Age-standardized	686	Sudden infant death syndrome	86	Ambient particulate matter pollution	3	Rate	1994	0.00154886	0.00378507	0.000445715
1	Deaths	6	China	1	Male	27	Age-standardized	587	Diabetes mellitus	86	Ambient particulate matter pollution	3	Rate	1994	0.826931	1.3608	0.414994
1	Deaths	6	China	2	Female	27	Age-standardized	587	Diabetes mellitus	86	Ambient particulate matter pollution	3	Rate	1994	0.71883	1.24111	0.356899
1	Deaths	6	China	3	Both	27	Age-standardized	587	Diabetes mellitus	86	Ambient particulate matter pollution	3	Rate	1994	0.748525	1.2469	0.381449
1	Deaths	6	China	1	Male	27	Age-standardized	491	Cardiovascular diseases	86	Ambient particulate matter pollution	3	Rate	1994	45.1794	69.8988	24.1088
1	Deaths	6	China	2	Female	27	Age-standardized	491	Cardiovascular diseases	86	Ambient particulate matter pollution	3	Rate	1994	25.8474	41.857	13.0727
1	Deaths	6	China	3	Both	27	Age-standardized	491	Cardiovascular diseases	86	Ambient particulate matter pollution	3	Rate	1994	34.1637	53.4459	18.3267
1	Deaths	6	China	1	Male	27	Age-standardized	382	Neonatal encephalopathy due to birth asphyxia and trauma	86	Ambient particulate matter pollution	3	Rate	1995	0.453993	0.760789	0.223525
1	Deaths	6	China	2	Female	27	Age-standardized	382	Neonatal encephalopathy due to birth asphyxia and trauma	86	Ambient particulate matter pollution	3	Rate	1995	0.377479	0.62294	0.188296
1	Deaths	6	China	3	Both	27	Age-standardized	382	Neonatal encephalopathy due to birth asphyxia and trauma	86	Ambient particulate matter pollution	3	Rate	1995	0.418542	0.685588	0.206606
1	Deaths	6	China	1	Male	27	Age-standardized	380	Neonatal disorders	86	Ambient particulate matter pollution	3	Rate	1997	1.26519	1.90738	0.684803
1	Deaths	6	China	2	Female	27	Age-standardized	380	Neonatal disorders	86	Ambient particulate matter pollution	3	Rate	1997	1.04943	1.63882	0.581465
1	Deaths	6	China	3	Both	27	Age-standardized	380	Neonatal disorders	86	Ambient particulate matter pollution	3	Rate	1997	1.16568	1.76299	0.643492
1	Deaths	6	China	1	Male	27	Age-standardized	381	Neonatal preterm birth	86	Ambient particulate matter pollution	3	Rate	1997	0.61947	0.955911	0.341555
1	Deaths	6	China	2	Female	27	Age-standardized	381	Neonatal preterm birth	86	Ambient particulate matter pollution	3	Rate	1997	0.517408	0.806613	0.287735
1	Deaths	6	China	3	Both	27	Age-standardized	381	Neonatal preterm birth	86	Ambient particulate matter pollution	3	Rate	1997	0.5724	0.861556	0.321163
1	Deaths	6	China	1	Male	27	Age-standardized	640	Other non-communicable diseases	86	Ambient particulate matter pollution	3	Rate	1996	0.00190212	0.00443487	0.000567165
1	Deaths	6	China	2	Female	27	Age-standardized	640	Other non-communicable diseases	86	Ambient particulate matter pollution	3	Rate	1996	0.00140392	0.00364504	0.000349155
1	Deaths	6	China	3	Both	27	Age-standardized	640	Other non-communicable diseases	86	Ambient particulate matter pollution	3	Rate	1996	0.00167153	0.00389339	0.000501303
1	Deaths	6	China	1	Male	27	Age-standardized	686	Sudden infant death syndrome	86	Ambient particulate matter pollution	3	Rate	1996	0.00190212	0.00443487	0.000567165
1	Deaths	6	China	2	Female	27	Age-standardized	686	Sudden infant death syndrome	86	Ambient particulate matter pollution	3	Rate	1996	0.00140392	0.00364504	0.000349155
1	Deaths	6	China	3	Both	27	Age-standardized	686	Sudden infant death syndrome	86	Ambient particulate matter pollution	3	Rate	1996	0.00167153	0.00389339	0.000501303
1	Deaths	6	China	1	Male	27	Age-standardized	337	Encephalitis	86	Ambient particulate matter pollution	3	Rate	1997	0.00124773	0.00196384	0.000593617
1	Deaths	6	China	2	Female	27	Age-standardized	337	Encephalitis	86	Ambient particulate matter pollution	3	Rate	1997	0.000978381	0.00157797	0.000482694
1	Deaths	6	China	3	Both	27	Age-standardized	337	Encephalitis	86	Ambient particulate matter pollution	3	Rate	1997	0.00112348	0.00172236	0.000552112
1	Deaths	6	China	1	Male	27	Age-standardized	382	Neonatal encephalopathy due to birth asphyxia and trauma	86	Ambient particulate matter pollution	3	Rate	1997	0.523718	0.817243	0.279188
1	Deaths	6	China	2	Female	27	Age-standardized	382	Neonatal encephalopathy due to birth asphyxia and trauma	86	Ambient particulate matter pollution	3	Rate	1997	0.43817	0.696562	0.241986
1	Deaths	6	China	3	Both	27	Age-standardized	382	Neonatal encephalopathy due to birth asphyxia and trauma	86	Ambient particulate matter pollution	3	Rate	1997	0.484262	0.736285	0.264929
1	Deaths	6	China	1	Male	27	Age-standardized	302	Diarrheal diseases	86	Ambient particulate matter pollution	3	Rate	1998	0.00885928	0.0135874	0.0047946
1	Deaths	6	China	2	Female	27	Age-standardized	302	Diarrheal diseases	86	Ambient particulate matter pollution	3	Rate	1998	0.00902099	0.0139795	0.00487591
1	Deaths	6	China	3	Both	27	Age-standardized	302	Diarrheal diseases	86	Ambient particulate matter pollution	3	Rate	1998	0.00893379	0.0136797	0.00483751
1	Deaths	6	China	1	Male	27	Age-standardized	295	Communicable, maternal, neonatal, and nutritional diseases	86	Ambient particulate matter pollution	3	Rate	1994	9.49586	15.405	5.04771
1	Deaths	6	China	2	Female	27	Age-standardized	295	Communicable, maternal, neonatal, and nutritional diseases	86	Ambient particulate matter pollution	3	Rate	1994	7.72965	12.6495	4.02796
1	Deaths	6	China	3	Both	27	Age-standardized	295	Communicable, maternal, neonatal, and nutritional diseases	86	Ambient particulate matter pollution	3	Rate	1994	8.36121	13.6269	4.45207
1	Deaths	6	China	1	Male	27	Age-standardized	962	Maternal and neonatal disorders	86	Ambient particulate matter pollution	3	Rate	1997	1.26519	1.90738	0.684803
1	Deaths	6	China	2	Female	27	Age-standardized	962	Maternal and neonatal disorders	86	Ambient particulate matter pollution	3	Rate	1997	1.04943	1.63882	0.581465
1	Deaths	6	China	3	Both	27	Age-standardized	962	Maternal and neonatal disorders	86	Ambient particulate matter pollution	3	Rate	1997	1.16568	1.76299	0.643492
1	Deaths	6	China	1	Male	27	Age-standardized	956	Respiratory infections and tuberculosis	86	Ambient particulate matter pollution	3	Rate	1997	8.07426	12.5646	4.66052
1	Deaths	6	China	2	Female	27	Age-standardized	956	Respiratory infections and tuberculosis	86	Ambient particulate matter pollution	3	Rate	1997	6.31953	9.96196	3.58125
1	Deaths	6	China	3	Both	27	Age-standardized	956	Respiratory infections and tuberculosis	86	Ambient particulate matter pollution	3	Rate	1997	6.92411	10.8477	3.94428
1	Deaths	6	China	1	Male	27	Age-standardized	383	Neonatal sepsis and other neonatal infections	86	Ambient particulate matter pollution	3	Rate	1997	0.0229609	0.0351591	0.0127761
1	Deaths	6	China	2	Female	27	Age-standardized	383	Neonatal sepsis and other neonatal infections	86	Ambient particulate matter pollution	3	Rate	1997	0.0146322	0.0227051	0.0080224
1	Deaths	6	China	3	Both	27	Age-standardized	383	Neonatal sepsis and other neonatal infections	86	Ambient particulate matter pollution	3	Rate	1997	0.0191184	0.0290101	0.0106454
1	Deaths	6	China	1	Male	27	Age-standardized	494	Stroke	86	Ambient particulate matter pollution	3	Rate	1994	32.3365	50.1908	17.2617
1	Deaths	6	China	2	Female	27	Age-standardized	494	Stroke	86	Ambient particulate matter pollution	3	Rate	1994	18.9833	31.2757	9.55366
1	Deaths	6	China	3	Both	27	Age-standardized	494	Stroke	86	Ambient particulate matter pollution	3	Rate	1994	24.7185	38.8111	13.1759
1	Deaths	6	China	1	Male	27	Age-standardized	496	Intracerebral hemorrhage	86	Ambient particulate matter pollution	3	Rate	1994	17.5597	27.907	9.1755
1	Deaths	6	China	2	Female	27	Age-standardized	496	Intracerebral hemorrhage	86	Ambient particulate matter pollution	3	Rate	1994	10.1249	16.7281	5.11628
1	Deaths	6	China	3	Both	27	Age-standardized	496	Intracerebral hemorrhage	86	Ambient particulate matter pollution	3	Rate	1994	13.3801	21.3761	7.0406
1	Deaths	6	China	1	Male	27	Age-standardized	294	All causes	86	Ambient particulate matter pollution	3	Rate	1997	114.908	166.353	70.6845
1	Deaths	6	China	2	Female	27	Age-standardized	294	All causes	86	Ambient particulate matter pollution	3	Rate	1997	66.1908	98.7996	39.125
1	Deaths	6	China	3	Both	27	Age-standardized	294	All causes	86	Ambient particulate matter pollution	3	Rate	1997	86.2703	124.353	52.7338
1	Deaths	6	China	1	Male	27	Age-standardized	956	Respiratory infections and tuberculosis	86	Ambient particulate matter pollution	3	Rate	1995	8.24073	13.3397	4.43153
1	Deaths	6	China	2	Female	27	Age-standardized	956	Respiratory infections and tuberculosis	86	Ambient particulate matter pollution	3	Rate	1995	6.59794	10.6416	3.44752
1	Deaths	6	China	3	Both	27	Age-standardized	956	Respiratory infections and tuberculosis	86	Ambient particulate matter pollution	3	Rate	1995	7.15365	11.5986	3.80426
1	Deaths	6	China	1	Male	27	Age-standardized	956	Respiratory infections and tuberculosis	86	Ambient particulate matter pollution	3	Rate	1996	8.15603	12.9187	4.50853
1	Deaths	6	China	2	Female	27	Age-standardized	956	Respiratory infections and tuberculosis	86	Ambient particulate matter pollution	3	Rate	1996	6.47749	10.5008	3.46073
1	Deaths	6	China	3	Both	27	Age-standardized	956	Respiratory infections and tuberculosis	86	Ambient particulate matter pollution	3	Rate	1996	7.05192	11.2195	3.81476
1	Deaths	6	China	1	Male	27	Age-standardized	957	Enteric infections	86	Ambient particulate matter pollution	3	Rate	1995	0.0105464	0.0172135	0.00522545
1	Deaths	6	China	2	Female	27	Age-standardized	957	Enteric infections	86	Ambient particulate matter pollution	3	Rate	1995	0.0100226	0.0168818	0.00480569
1	Deaths	6	China	3	Both	27	Age-standardized	957	Enteric infections	86	Ambient particulate matter pollution	3	Rate	1995	0.0103037	0.0169482	0.00519592
1	Deaths	6	China	1	Male	27	Age-standardized	329	Otitis media	86	Ambient particulate matter pollution	3	Rate	1996	1.97e-06	3.33e-06	9.47e-07
1	Deaths	6	China	2	Female	27	Age-standardized	329	Otitis media	86	Ambient particulate matter pollution	3	Rate	1996	3.58e-06	6.81e-06	7.69e-07
1	Deaths	6	China	3	Both	27	Age-standardized	329	Otitis media	86	Ambient particulate matter pollution	3	Rate	1996	2.71e-06	4.67e-06	1.17e-06
1	Deaths	6	China	1	Male	27	Age-standardized	384	Hemolytic disease and other neonatal jaundice	86	Ambient particulate matter pollution	3	Rate	1997	0.0282504	0.0439692	0.0153067
1	Deaths	6	China	2	Female	27	Age-standardized	384	Hemolytic disease and other neonatal jaundice	86	Ambient particulate matter pollution	3	Rate	1997	0.0197347	0.0307703	0.0107205
1	Deaths	6	China	3	Both	27	Age-standardized	384	Hemolytic disease and other neonatal jaundice	86	Ambient particulate matter pollution	3	Rate	1997	0.024322	0.0375881	0.01326
1	Deaths	6	China	1	Male	27	Age-standardized	976	Diabetes mellitus type 2	86	Ambient particulate matter pollution	3	Rate	1996	0.930341	1.48659	0.502208
1	Deaths	6	China	2	Female	27	Age-standardized	976	Diabetes mellitus type 2	86	Ambient particulate matter pollution	3	Rate	1996	0.789665	1.30636	0.409107
1	Deaths	6	China	3	Both	27	Age-standardized	976	Diabetes mellitus type 2	86	Ambient particulate matter pollution	3	Rate	1996	0.833449	1.34322	0.44232
1	Deaths	6	China	1	Male	27	Age-standardized	961	Other infectious diseases	86	Ambient particulate matter pollution	3	Rate	1996	0.00660256	0.0103524	0.00343972
1	Deaths	6	China	2	Female	27	Age-standardized	961	Other infectious diseases	86	Ambient particulate matter pollution	3	Rate	1996	0.00513192	0.00811782	0.00270888
1	Deaths	6	China	3	Both	27	Age-standardized	961	Other infectious diseases	86	Ambient particulate matter pollution	3	Rate	1996	0.00592222	0.00918247	0.00317747
1	Deaths	6	China	1	Male	27	Age-standardized	974	Diabetes and kidney diseases	86	Ambient particulate matter pollution	3	Rate	1996	0.930341	1.48659	0.502208
1	Deaths	6	China	2	Female	27	Age-standardized	974	Diabetes and kidney diseases	86	Ambient particulate matter pollution	3	Rate	1996	0.789665	1.30636	0.409107
1	Deaths	6	China	3	Both	27	Age-standardized	974	Diabetes and kidney diseases	86	Ambient particulate matter pollution	3	Rate	1996	0.833449	1.34322	0.44232
1	Deaths	6	China	1	Male	27	Age-standardized	295	Communicable, maternal, neonatal, and nutritional diseases	86	Ambient particulate matter pollution	3	Rate	1997	9.35507	14.2846	5.38116
1	Deaths	6	China	2	Female	27	Age-standardized	295	Communicable, maternal, neonatal, and nutritional diseases	86	Ambient particulate matter pollution	3	Rate	1997	7.38324	11.4572	4.17561
1	Deaths	6	China	3	Both	27	Age-standardized	295	Communicable, maternal, neonatal, and nutritional diseases	86	Ambient particulate matter pollution	3	Rate	1997	8.1048	12.4087	4.63574
1	Deaths	6	China	1	Male	27	Age-standardized	337	Encephalitis	86	Ambient particulate matter pollution	3	Rate	1998	0.00128806	0.00198946	0.000634787
1	Deaths	6	China	2	Female	27	Age-standardized	337	Encephalitis	86	Ambient particulate matter pollution	3	Rate	1998	0.00104758	0.0016519	0.000525071
1	Deaths	6	China	3	Both	27	Age-standardized	337	Encephalitis	86	Ambient particulate matter pollution	3	Rate	1998	0.00117745	0.00177659	0.000603807
1	Deaths	6	China	1	Male	27	Age-standardized	302	Diarrheal diseases	86	Ambient particulate matter pollution	3	Rate	2001	0.00690739	0.0102764	0.00406723
1	Deaths	6	China	2	Female	27	Age-standardized	302	Diarrheal diseases	86	Ambient particulate matter pollution	3	Rate	2001	0.00734665	0.0109755	0.00437782
1	Deaths	6	China	3	Both	27	Age-standardized	302	Diarrheal diseases	86	Ambient particulate matter pollution	3	Rate	2001	0.00710811	0.0105051	0.00421676
1	Deaths	6	China	1	Male	27	Age-standardized	976	Diabetes mellitus type 2	86	Ambient particulate matter pollution	3	Rate	1995	0.872609	1.41209	0.453307
1	Deaths	6	China	2	Female	27	Age-standardized	976	Diabetes mellitus type 2	86	Ambient particulate matter pollution	3	Rate	1995	0.741474	1.24519	0.370687
1	Deaths	6	China	3	Both	27	Age-standardized	976	Diabetes mellitus type 2	86	Ambient particulate matter pollution	3	Rate	1995	0.781677	1.2873	0.411012
1	Deaths	6	China	1	Male	27	Age-standardized	322	Lower respiratory infections	86	Ambient particulate matter pollution	3	Rate	1997	8.07316	12.563	4.65983
1	Deaths	6	China	2	Female	27	Age-standardized	322	Lower respiratory infections	86	Ambient particulate matter pollution	3	Rate	1997	6.31828	9.96008	3.58085
1	Deaths	6	China	3	Both	27	Age-standardized	322	Lower respiratory infections	86	Ambient particulate matter pollution	3	Rate	1997	6.92295	10.8459	3.94417
1	Deaths	6	China	1	Male	27	Age-standardized	426	Tracheal, bronchus, and lung cancer	86	Ambient particulate matter pollution	3	Rate	1997	7.20639	10.8346	4.02456
1	Deaths	6	China	2	Female	27	Age-standardized	426	Tracheal, bronchus, and lung cancer	86	Ambient particulate matter pollution	3	Rate	1997	2.38215	3.63456	1.26229
1	Deaths	6	China	3	Both	27	Age-standardized	426	Tracheal, bronchus, and lung cancer	86	Ambient particulate matter pollution	3	Rate	1997	4.58449	6.82552	2.51367
1	Deaths	6	China	1	Male	27	Age-standardized	302	Diarrheal diseases	86	Ambient particulate matter pollution	3	Rate	2002	0.00641093	0.00936091	0.00392185
1	Deaths	6	China	2	Female	27	Age-standardized	302	Diarrheal diseases	86	Ambient particulate matter pollution	3	Rate	2002	0.0067165	0.00983288	0.00412694
1	Deaths	6	China	3	Both	27	Age-standardized	302	Diarrheal diseases	86	Ambient particulate matter pollution	3	Rate	2002	0.00655014	0.009478	0.00405937
1	Deaths	6	China	1	Male	27	Age-standardized	337	Encephalitis	86	Ambient particulate matter pollution	3	Rate	2002	0.00138799	0.00205497	0.000724922
1	Deaths	6	China	2	Female	27	Age-standardized	337	Encephalitis	86	Ambient particulate matter pollution	3	Rate	2002	0.00119673	0.00177819	0.000631622
1	Deaths	6	China	3	Both	27	Age-standardized	337	Encephalitis	86	Ambient particulate matter pollution	3	Rate	2002	0.00130094	0.00188619	0.000705336
1	Deaths	6	China	1	Male	27	Age-standardized	302	Diarrheal diseases	86	Ambient particulate matter pollution	3	Rate	1999	0.00838659	0.0128414	0.00464776
1	Deaths	6	China	2	Female	27	Age-standardized	302	Diarrheal diseases	86	Ambient particulate matter pollution	3	Rate	1999	0.00881054	0.0133324	0.0048436
1	Deaths	6	China	3	Both	27	Age-standardized	302	Diarrheal diseases	86	Ambient particulate matter pollution	3	Rate	1999	0.00858125	0.0129955	0.00477097
1	Deaths	6	China	1	Male	27	Age-standardized	957	Enteric infections	86	Ambient particulate matter pollution	3	Rate	1996	0.00975408	0.0154573	0.00507401
1	Deaths	6	China	2	Female	27	Age-standardized	957	Enteric infections	86	Ambient particulate matter pollution	3	Rate	1996	0.00939464	0.0150308	0.00472599
1	Deaths	6	China	3	Both	27	Age-standardized	957	Enteric infections	86	Ambient particulate matter pollution	3	Rate	1996	0.00958785	0.0152944	0.00498017
1	Deaths	6	China	1	Male	27	Age-standardized	322	Lower respiratory infections	86	Ambient particulate matter pollution	3	Rate	1994	8.28717	13.4868	4.30727
1	Deaths	6	China	2	Female	27	Age-standardized	322	Lower respiratory infections	86	Ambient particulate matter pollution	3	Rate	1994	6.72555	11.1688	3.45754
1	Deaths	6	China	3	Both	27	Age-standardized	322	Lower respiratory infections	86	Ambient particulate matter pollution	3	Rate	1994	7.24755	11.8728	3.79539
1	Deaths	6	China	1	Male	27	Age-standardized	1029	Total cancers	86	Ambient particulate matter pollution	3	Rate	1995	6.4698	10.0425	3.42833
1	Deaths	6	China	2	Female	27	Age-standardized	1029	Total cancers	86	Ambient particulate matter pollution	3	Rate	1995	2.098	3.41265	1.02369
1	Deaths	6	China	3	Both	27	Age-standardized	1029	Total cancers	86	Ambient particulate matter pollution	3	Rate	1995	4.09058	6.39911	2.1467
1	Deaths	6	China	1	Male	27	Age-standardized	302	Diarrheal diseases	86	Ambient particulate matter pollution	3	Rate	1996	0.00975408	0.0154573	0.00507401
1	Deaths	6	China	2	Female	27	Age-standardized	302	Diarrheal diseases	86	Ambient particulate matter pollution	3	Rate	1996	0.00939464	0.0150308	0.00472599
1	Deaths	6	China	3	Both	27	Age-standardized	302	Diarrheal diseases	86	Ambient particulate matter pollution	3	Rate	1996	0.00958785	0.0152944	0.00498017
1	Deaths	6	China	1	Male	27	Age-standardized	491	Cardiovascular diseases	86	Ambient particulate matter pollution	3	Rate	1997	50.4135	73.0567	29.7628
1	Deaths	6	China	2	Female	27	Age-standardized	491	Cardiovascular diseases	86	Ambient particulate matter pollution	3	Rate	1997	27.9323	41.8945	15.5964
1	Deaths	6	China	3	Both	27	Age-standardized	491	Cardiovascular diseases	86	Ambient particulate matter pollution	3	Rate	1997	37.686	55.0219	21.9323
1	Deaths	6	China	1	Male	27	Age-standardized	961	Other infectious diseases	86	Ambient particulate matter pollution	3	Rate	1997	0.00634295	0.00971681	0.00339763
1	Deaths	6	China	2	Female	27	Age-standardized	961	Other infectious diseases	86	Ambient particulate matter pollution	3	Rate	1997	0.00503143	0.00770704	0.00278136
1	Deaths	6	China	3	Both	27	Age-standardized	961	Other infectious diseases	86	Ambient particulate matter pollution	3	Rate	1997	0.0057379	0.0086026	0.00313805
1	Deaths	6	China	1	Male	27	Age-standardized	974	Diabetes and kidney diseases	86	Ambient particulate matter pollution	3	Rate	1997	0.995659	1.52091	0.54543
1	Deaths	6	China	2	Female	27	Age-standardized	974	Diabetes and kidney diseases	86	Ambient particulate matter pollution	3	Rate	1997	0.838257	1.33483	0.454101
1	Deaths	6	China	3	Both	27	Age-standardized	974	Diabetes and kidney diseases	86	Ambient particulate matter pollution	3	Rate	1997	0.888034	1.37959	0.503306
1	Deaths	6	China	1	Male	27	Age-standardized	509	Chronic obstructive pulmonary disease	86	Ambient particulate matter pollution	3	Rate	2003	42.713	57.7915	29.6896
1	Deaths	6	China	2	Female	27	Age-standardized	509	Chronic obstructive pulmonary disease	86	Ambient particulate matter pollution	3	Rate	2003	24.7925	34.483	16.3771
1	Deaths	6	China	3	Both	27	Age-standardized	509	Chronic obstructive pulmonary disease	86	Ambient particulate matter pollution	3	Rate	2003	31.6185	42.4679	22.0058
1	Deaths	6	China	1	Male	27	Age-standardized	295	Communicable, maternal, neonatal, and nutritional diseases	86	Ambient particulate matter pollution	3	Rate	1999	9.2019	13.608	5.77279
1	Deaths	6	China	2	Female	27	Age-standardized	295	Communicable, maternal, neonatal, and nutritional diseases	86	Ambient particulate matter pollution	3	Rate	1999	7.07094	10.5049	4.29661
1	Deaths	6	China	3	Both	27	Age-standardized	295	Communicable, maternal, neonatal, and nutritional diseases	86	Ambient particulate matter pollution	3	Rate	1999	7.85722	11.6503	4.84305
1	Deaths	6	China	1	Male	27	Age-standardized	337	Encephalitis	86	Ambient particulate matter pollution	3	Rate	2001	0.00134501	0.00202487	0.000704641
1	Deaths	6	China	2	Female	27	Age-standardized	337	Encephalitis	86	Ambient particulate matter pollution	3	Rate	2001	0.00116381	0.00174909	0.000597447
1	Deaths	6	China	3	Both	27	Age-standardized	337	Encephalitis	86	Ambient particulate matter pollution	3	Rate	2001	0.00126228	0.00187275	0.00067939
1	Deaths	6	China	1	Male	27	Age-standardized	332	Meningitis	86	Ambient particulate matter pollution	3	Rate	1996	0.00539612	0.00852041	0.00281886
1	Deaths	6	China	2	Female	27	Age-standardized	332	Meningitis	86	Ambient particulate matter pollution	3	Rate	1996	0.00421917	0.00671154	0.00223546
1	Deaths	6	China	3	Both	27	Age-standardized	332	Meningitis	86	Ambient particulate matter pollution	3	Rate	1996	0.00485163	0.00751145	0.00258576
1	Deaths	6	China	1	Male	27	Age-standardized	380	Neonatal disorders	86	Ambient particulate matter pollution	3	Rate	1996	1.20071	1.87889	0.632567
1	Deaths	6	China	2	Female	27	Age-standardized	380	Neonatal disorders	86	Ambient particulate matter pollution	3	Rate	1996	0.997264	1.58689	0.520373
1	Deaths	6	China	3	Both	27	Age-standardized	380	Neonatal disorders	86	Ambient particulate matter pollution	3	Rate	1996	1.10662	1.71555	0.586187
1	Deaths	6	China	1	Male	27	Age-standardized	491	Cardiovascular diseases	86	Ambient particulate matter pollution	3	Rate	1995	46.8745	70.8723	25.219
1	Deaths	6	China	2	Female	27	Age-standardized	491	Cardiovascular diseases	86	Ambient particulate matter pollution	3	Rate	1995	26.1798	41.7342	13.7142
1	Deaths	6	China	3	Both	27	Age-standardized	491	Cardiovascular diseases	86	Ambient particulate matter pollution	3	Rate	1995	35.1281	54.0244	19.1479
1	Deaths	6	China	1	Male	27	Age-standardized	497	Subarachnoid hemorrhage	86	Ambient particulate matter pollution	3	Rate	1996	4.51902	7.3763	1.3359
1	Deaths	6	China	2	Female	27	Age-standardized	497	Subarachnoid hemorrhage	86	Ambient particulate matter pollution	3	Rate	1996	2.9343	4.60309	1.48471
1	Deaths	6	China	3	Both	27	Age-standardized	497	Subarachnoid hemorrhage	86	Ambient particulate matter pollution	3	Rate	1996	3.63178	5.68739	1.73253
1	Deaths	6	China	1	Male	27	Age-standardized	329	Otitis media	86	Ambient particulate matter pollution	3	Rate	2002	4.36e-07	7e-07	2.43e-07
1	Deaths	6	China	2	Female	27	Age-standardized	329	Otitis media	86	Ambient particulate matter pollution	3	Rate	2002	9.41e-07	1.71e-06	4.1e-07
1	Deaths	6	China	3	Both	27	Age-standardized	329	Otitis media	86	Ambient particulate matter pollution	3	Rate	2002	6.66e-07	1.09e-06	3.71e-07
1	Deaths	6	China	1	Male	27	Age-standardized	294	All causes	86	Ambient particulate matter pollution	3	Rate	2001	125.088	168.333	83.7088
1	Deaths	6	China	2	Female	27	Age-standardized	294	All causes	86	Ambient particulate matter pollution	3	Rate	2001	71.0305	99.534	47.4097
1	Deaths	6	China	3	Both	27	Age-standardized	294	All causes	86	Ambient particulate matter pollution	3	Rate	2001	93.533	125.957	63.4278
1	Deaths	6	China	1	Male	27	Age-standardized	385	Other neonatal disorders	86	Ambient particulate matter pollution	3	Rate	1997	0.0707908	0.110698	0.0383921
1	Deaths	6	China	2	Female	27	Age-standardized	385	Other neonatal disorders	86	Ambient particulate matter pollution	3	Rate	1997	0.0594836	0.0942044	0.0328962
1	Deaths	6	China	3	Both	27	Age-standardized	385	Other neonatal disorders	86	Ambient particulate matter pollution	3	Rate	1997	0.0655757	0.100901	0.0362752
1	Deaths	6	China	1	Male	27	Age-standardized	640	Other non-communicable diseases	86	Ambient particulate matter pollution	3	Rate	2000	0.00233053	0.00483841	0.000728629
1	Deaths	6	China	2	Female	27	Age-standardized	640	Other non-communicable diseases	86	Ambient particulate matter pollution	3	Rate	2000	0.00140687	0.00322258	0.000393884
1	Deaths	6	China	3	Both	27	Age-standardized	640	Other non-communicable diseases	86	Ambient particulate matter pollution	3	Rate	2000	0.00190749	0.00404027	0.000644805
1	Deaths	6	China	1	Male	27	Age-standardized	337	Encephalitis	86	Ambient particulate matter pollution	3	Rate	1996	0.00120644	0.001979	0.000542494
1	Deaths	6	China	2	Female	27	Age-standardized	337	Encephalitis	86	Ambient particulate matter pollution	3	Rate	1996	0.000912759	0.00150337	0.000443657
1	Deaths	6	China	3	Both	27	Age-standardized	337	Encephalitis	86	Ambient particulate matter pollution	3	Rate	1996	0.00107059	0.00169996	0.000505385
1	Deaths	6	China	1	Male	27	Age-standardized	383	Neonatal sepsis and other neonatal infections	86	Ambient particulate matter pollution	3	Rate	1998	0.023554	0.0354778	0.0133595
1	Deaths	6	China	2	Female	27	Age-standardized	383	Neonatal sepsis and other neonatal infections	86	Ambient particulate matter pollution	3	Rate	1998	0.015159	0.0228934	0.00860867
1	Deaths	6	China	3	Both	27	Age-standardized	383	Neonatal sepsis and other neonatal infections	86	Ambient particulate matter pollution	3	Rate	1998	0.019692	0.0292344	0.0112937
1	Deaths	6	China	1	Male	27	Age-standardized	384	Hemolytic disease and other neonatal jaundice	86	Ambient particulate matter pollution	3	Rate	1998	0.027509	0.0420631	0.0153682
1	Deaths	6	China	2	Female	27	Age-standardized	384	Hemolytic disease and other neonatal jaundice	86	Ambient particulate matter pollution	3	Rate	1998	0.019085	0.0292022	0.0107455
1	Deaths	6	China	3	Both	27	Age-standardized	384	Hemolytic disease and other neonatal jaundice	86	Ambient particulate matter pollution	3	Rate	1998	0.023634	0.0355778	0.01337
1	Deaths	6	China	1	Male	27	Age-standardized	508	Chronic respiratory diseases	86	Ambient particulate matter pollution	3	Rate	1996	47.0784	70.8797	26.9596
1	Deaths	6	China	2	Female	27	Age-standardized	508	Chronic respiratory diseases	86	Ambient particulate matter pollution	3	Rate	1996	27.9901	44.1496	15.1867
1	Deaths	6	China	3	Both	27	Age-standardized	508	Chronic respiratory diseases	86	Ambient particulate matter pollution	3	Rate	1996	35.2674	53.6546	20.2634
1	Deaths	6	China	1	Male	27	Age-standardized	494	Stroke	86	Ambient particulate matter pollution	3	Rate	1997	36.1726	52.7304	21.1821
1	Deaths	6	China	2	Female	27	Age-standardized	494	Stroke	86	Ambient particulate matter pollution	3	Rate	1997	20.4972	30.952	11.4309
1	Deaths	6	China	3	Both	27	Age-standardized	494	Stroke	86	Ambient particulate matter pollution	3	Rate	1997	27.3026	40.006	15.8526
1	Deaths	6	China	1	Male	27	Age-standardized	686	Sudden infant death syndrome	86	Ambient particulate matter pollution	3	Rate	1997	0.00209506	0.00467699	0.000643257
1	Deaths	6	China	2	Female	27	Age-standardized	686	Sudden infant death syndrome	86	Ambient particulate matter pollution	3	Rate	1997	0.00146932	0.00374929	0.000362448
1	Deaths	6	China	3	Both	27	Age-standardized	686	Sudden infant death syndrome	86	Ambient particulate matter pollution	3	Rate	1997	0.00180623	0.00410488	0.000551333
1	Deaths	6	China	1	Male	27	Age-standardized	383	Neonatal sepsis and other neonatal infections	86	Ambient particulate matter pollution	3	Rate	2002	0.0250911	0.0359079	0.0158963
1	Deaths	6	China	2	Female	27	Age-standardized	383	Neonatal sepsis and other neonatal infections	86	Ambient particulate matter pollution	3	Rate	2002	0.0164869	0.0236111	0.0105259
1	Deaths	6	China	3	Both	27	Age-standardized	383	Neonatal sepsis and other neonatal infections	86	Ambient particulate matter pollution	3	Rate	2002	0.0211742	0.0300977	0.0134691
1	Deaths	6	China	1	Male	27	Age-standardized	385	Other neonatal disorders	86	Ambient particulate matter pollution	3	Rate	1994	0.0689681	0.111844	0.0349049
1	Deaths	6	China	2	Female	27	Age-standardized	385	Other neonatal disorders	86	Ambient particulate matter pollution	3	Rate	1994	0.0616285	0.101401	0.0303342
1	Deaths	6	China	3	Both	27	Age-standardized	385	Other neonatal disorders	86	Ambient particulate matter pollution	3	Rate	1994	0.065559	0.107358	0.0330123
1	Deaths	6	China	1	Male	27	Age-standardized	383	Neonatal sepsis and other neonatal infections	86	Ambient particulate matter pollution	3	Rate	2001	0.025298	0.0369206	0.0153673
1	Deaths	6	China	2	Female	27	Age-standardized	383	Neonatal sepsis and other neonatal infections	86	Ambient particulate matter pollution	3	Rate	2001	0.0159124	0.0230096	0.00989922
1	Deaths	6	China	3	Both	27	Age-standardized	383	Neonatal sepsis and other neonatal infections	86	Ambient particulate matter pollution	3	Rate	2001	0.021012	0.030504	0.0130767
1	Deaths	6	China	1	Male	27	Age-standardized	329	Otitis media	86	Ambient particulate matter pollution	3	Rate	1998	1.51e-06	2.54e-06	7.55e-07
1	Deaths	6	China	2	Female	27	Age-standardized	329	Otitis media	86	Ambient particulate matter pollution	3	Rate	1998	2.23e-06	4.1e-06	6.96e-07
1	Deaths	6	China	3	Both	27	Age-standardized	329	Otitis media	86	Ambient particulate matter pollution	3	Rate	1998	1.84e-06	3.1e-06	8.9e-07
1	Deaths	6	China	1	Male	27	Age-standardized	496	Intracerebral hemorrhage	86	Ambient particulate matter pollution	3	Rate	1997	19.9388	29.8448	11.5209
1	Deaths	6	China	2	Female	27	Age-standardized	496	Intracerebral hemorrhage	86	Ambient particulate matter pollution	3	Rate	1997	11.0722	17.0252	6.10095
1	Deaths	6	China	3	Both	27	Age-standardized	496	Intracerebral hemorrhage	86	Ambient particulate matter pollution	3	Rate	1997	14.9885	22.1184	8.72974
1	Deaths	6	China	1	Male	27	Age-standardized	976	Diabetes mellitus type 2	86	Ambient particulate matter pollution	3	Rate	1997	0.995659	1.52091	0.54543
1	Deaths	6	China	2	Female	27	Age-standardized	976	Diabetes mellitus type 2	86	Ambient particulate matter pollution	3	Rate	1997	0.838257	1.33483	0.454101
1	Deaths	6	China	3	Both	27	Age-standardized	976	Diabetes mellitus type 2	86	Ambient particulate matter pollution	3	Rate	1997	0.888034	1.37959	0.503306
1	Deaths	6	China	1	Male	27	Age-standardized	1029	Total cancers	86	Ambient particulate matter pollution	3	Rate	1996	6.81637	10.2611	3.68035
1	Deaths	6	China	2	Female	27	Age-standardized	1029	Total cancers	86	Ambient particulate matter pollution	3	Rate	1996	2.23475	3.52722	1.12323
1	Deaths	6	China	3	Both	27	Age-standardized	1029	Total cancers	86	Ambient particulate matter pollution	3	Rate	1996	4.32685	6.55051	2.31251
1	Deaths	6	China	1	Male	27	Age-standardized	494	Stroke	86	Ambient particulate matter pollution	3	Rate	1995	33.6061	50.72	17.9762
1	Deaths	6	China	2	Female	27	Age-standardized	494	Stroke	86	Ambient particulate matter pollution	3	Rate	1995	19.2299	30.9387	10.0251
1	Deaths	6	China	3	Both	27	Age-standardized	494	Stroke	86	Ambient particulate matter pollution	3	Rate	1995	25.443	39.2803	13.7486
1	Deaths	6	China	1	Male	27	Age-standardized	384	Hemolytic disease and other neonatal jaundice	86	Ambient particulate matter pollution	3	Rate	2002	0.0273613	0.0400248	0.016829
1	Deaths	6	China	2	Female	27	Age-standardized	384	Hemolytic disease and other neonatal jaundice	86	Ambient particulate matter pollution	3	Rate	2002	0.0180443	0.0257744	0.0111601
1	Deaths	6	China	3	Both	27	Age-standardized	384	Hemolytic disease and other neonatal jaundice	86	Ambient particulate matter pollution	3	Rate	2002	0.0231203	0.0328978	0.0145041
1	Deaths	6	China	1	Male	27	Age-standardized	410	Neoplasms	86	Ambient particulate matter pollution	3	Rate	1997	7.20639	10.8346	4.02456
1	Deaths	6	China	2	Female	27	Age-standardized	410	Neoplasms	86	Ambient particulate matter pollution	3	Rate	1997	2.38215	3.63456	1.26229
1	Deaths	6	China	3	Both	27	Age-standardized	410	Neoplasms	86	Ambient particulate matter pollution	3	Rate	1997	4.58449	6.82552	2.51367
1	Deaths	6	China	1	Male	27	Age-standardized	640	Other non-communicable diseases	86	Ambient particulate matter pollution	3	Rate	2003	0.00204482	0.00374891	0.000747594
1	Deaths	6	China	2	Female	27	Age-standardized	640	Other non-communicable diseases	86	Ambient particulate matter pollution	3	Rate	2003	0.0010432	0.00203128	0.000390706
1	Deaths	6	China	3	Both	27	Age-standardized	640	Other non-communicable diseases	86	Ambient particulate matter pollution	3	Rate	2003	0.00159002	0.00289277	0.000691872
1	Deaths	6	China	1	Male	27	Age-standardized	686	Sudden infant death syndrome	86	Ambient particulate matter pollution	3	Rate	2003	0.00204482	0.00374891	0.000747594
1	Deaths	6	China	2	Female	27	Age-standardized	686	Sudden infant death syndrome	86	Ambient particulate matter pollution	3	Rate	2003	0.0010432	0.00203128	0.000390706
1	Deaths	6	China	3	Both	27	Age-standardized	686	Sudden infant death syndrome	86	Ambient particulate matter pollution	3	Rate	2003	0.00159002	0.00289277	0.000691872
1	Deaths	6	China	1	Male	27	Age-standardized	1029	Total cancers	86	Ambient particulate matter pollution	3	Rate	2004	10.5567	14.3552	6.74727
1	Deaths	6	China	2	Female	27	Age-standardized	1029	Total cancers	86	Ambient particulate matter pollution	3	Rate	2004	3.64945	5.18674	2.276
1	Deaths	6	China	3	Both	27	Age-standardized	1029	Total cancers	86	Ambient particulate matter pollution	3	Rate	2004	6.81058	9.32741	4.29575
1	Deaths	6	China	1	Male	27	Age-standardized	496	Intracerebral hemorrhage	86	Ambient particulate matter pollution	3	Rate	1995	18.2688	28.3641	9.55596
1	Deaths	6	China	2	Female	27	Age-standardized	496	Intracerebral hemorrhage	86	Ambient particulate matter pollution	3	Rate	1995	10.236	16.6074	5.26333
1	Deaths	6	China	3	Both	27	Age-standardized	496	Intracerebral hemorrhage	86	Ambient particulate matter pollution	3	Rate	1995	13.7687	21.4308	7.32961
1	Deaths	6	China	1	Male	27	Age-standardized	587	Diabetes mellitus	86	Ambient particulate matter pollution	3	Rate	1996	0.930341	1.48659	0.502208
1	Deaths	6	China	2	Female	27	Age-standardized	587	Diabetes mellitus	86	Ambient particulate matter pollution	3	Rate	1996	0.789665	1.30636	0.409107
1	Deaths	6	China	3	Both	27	Age-standardized	587	Diabetes mellitus	86	Ambient particulate matter pollution	3	Rate	1996	0.833449	1.34322	0.44232
1	Deaths	6	China	1	Male	27	Age-standardized	587	Diabetes mellitus	86	Ambient particulate matter pollution	3	Rate	2000	1.22158	1.79554	0.706725
1	Deaths	6	China	2	Female	27	Age-standardized	587	Diabetes mellitus	86	Ambient particulate matter pollution	3	Rate	2000	1.04569	1.62515	0.607582
1	Deaths	6	China	3	Both	27	Age-standardized	587	Diabetes mellitus	86	Ambient particulate matter pollution	3	Rate	2000	1.10101	1.65065	0.631233
1	Deaths	6	China	1	Male	27	Age-standardized	332	Meningitis	86	Ambient particulate matter pollution	3	Rate	2002	0.00301096	0.00429317	0.00183344
1	Deaths	6	China	2	Female	27	Age-standardized	332	Meningitis	86	Ambient particulate matter pollution	3	Rate	2002	0.00261897	0.00410561	0.001591
1	Deaths	6	China	3	Both	27	Age-standardized	332	Meningitis	86	Ambient particulate matter pollution	3	Rate	2002	0.00283255	0.00410144	0.00176981
1	Deaths	6	China	1	Male	27	Age-standardized	380	Neonatal disorders	86	Ambient particulate matter pollution	3	Rate	2002	1.29713	1.85781	0.79213
1	Deaths	6	China	2	Female	27	Age-standardized	380	Neonatal disorders	86	Ambient particulate matter pollution	3	Rate	2002	1.08708	1.53904	0.687398
1	Deaths	6	China	3	Both	27	Age-standardized	380	Neonatal disorders	86	Ambient particulate matter pollution	3	Rate	2002	1.20153	1.67954	0.756293
1	Deaths	6	China	1	Male	27	Age-standardized	410	Neoplasms	86	Ambient particulate matter pollution	3	Rate	1994	6.16296	9.66742	3.10473
1	Deaths	6	China	2	Female	27	Age-standardized	410	Neoplasms	86	Ambient particulate matter pollution	3	Rate	1994	2.01813	3.30627	0.980961
1	Deaths	6	China	3	Both	27	Age-standardized	410	Neoplasms	86	Ambient particulate matter pollution	3	Rate	1994	3.90321	6.14178	2.03131
1	Deaths	6	China	1	Male	27	Age-standardized	294	All causes	86	Ambient particulate matter pollution	3	Rate	2004	128.721	165.269	90.2881
1	Deaths	6	China	2	Female	27	Age-standardized	294	All causes	86	Ambient particulate matter pollution	3	Rate	2004	72.9883	96.2507	50.6472
1	Deaths	6	China	3	Both	27	Age-standardized	294	All causes	86	Ambient particulate matter pollution	3	Rate	2004	96.2384	123.409	67.9683
1	Deaths	6	China	1	Male	27	Age-standardized	384	Hemolytic disease and other neonatal jaundice	86	Ambient particulate matter pollution	3	Rate	2001	0.027929	0.0414742	0.0166238
1	Deaths	6	China	2	Female	27	Age-standardized	384	Hemolytic disease and other neonatal jaundice	86	Ambient particulate matter pollution	3	Rate	2001	0.0185771	0.0270432	0.0110403
1	Deaths	6	China	3	Both	27	Age-standardized	384	Hemolytic disease and other neonatal jaundice	86	Ambient particulate matter pollution	3	Rate	2001	0.0236587	0.0343038	0.0144294
1	Deaths	6	China	1	Male	27	Age-standardized	497	Subarachnoid hemorrhage	86	Ambient particulate matter pollution	3	Rate	1997	4.42518	7.15363	1.38753
1	Deaths	6	China	2	Female	27	Age-standardized	497	Subarachnoid hemorrhage	86	Ambient particulate matter pollution	3	Rate	1997	2.84213	4.3498	1.53812
1	Deaths	6	China	3	Both	27	Age-standardized	497	Subarachnoid hemorrhage	86	Ambient particulate matter pollution	3	Rate	1997	3.54151	5.47481	1.76452
1	Deaths	6	China	1	Male	27	Age-standardized	956	Respiratory infections and tuberculosis	86	Ambient particulate matter pollution	3	Rate	2003	6.41956	9.2037	4.16861
1	Deaths	6	China	2	Female	27	Age-standardized	956	Respiratory infections and tuberculosis	86	Ambient particulate matter pollution	3	Rate	2003	4.48693	6.3757	2.91874
1	Deaths	6	China	3	Both	27	Age-standardized	956	Respiratory infections and tuberculosis	86	Ambient particulate matter pollution	3	Rate	2003	5.17746	7.37694	3.36181
1	Deaths	6	China	1	Male	27	Age-standardized	322	Lower respiratory infections	86	Ambient particulate matter pollution	3	Rate	1999	7.81125	11.7935	4.81262
1	Deaths	6	China	2	Female	27	Age-standardized	322	Lower respiratory infections	86	Ambient particulate matter pollution	3	Rate	1999	5.91458	8.99655	3.53616
1	Deaths	6	China	3	Both	27	Age-standardized	322	Lower respiratory infections	86	Ambient particulate matter pollution	3	Rate	1999	6.57403	9.90553	4.02898
1	Deaths	6	China	1	Male	27	Age-standardized	294	All causes	86	Ambient particulate matter pollution	3	Rate	2008	127.243	151.506	100.222
1	Deaths	6	China	2	Female	27	Age-standardized	294	All causes	86	Ambient particulate matter pollution	3	Rate	2008	68.7921	84.2772	52.5011
1	Deaths	6	China	3	Both	27	Age-standardized	294	All causes	86	Ambient particulate matter pollution	3	Rate	2008	92.9007	111.488	72.6215
1	Deaths	6	China	1	Male	27	Age-standardized	328	Upper respiratory infections	86	Ambient particulate matter pollution	3	Rate	1996	0.00107403	0.00222754	0.000125578
1	Deaths	6	China	2	Female	27	Age-standardized	328	Upper respiratory infections	86	Ambient particulate matter pollution	3	Rate	1996	0.00125195	0.00257268	0.00013284
1	Deaths	6	China	3	Both	27	Age-standardized	328	Upper respiratory infections	86	Ambient particulate matter pollution	3	Rate	1996	0.00115646	0.0023766	0.000128728
1	Deaths	6	China	1	Male	27	Age-standardized	426	Tracheal, bronchus, and lung cancer	86	Ambient particulate matter pollution	3	Rate	1998	7.63156	11.0302	4.35346
1	Deaths	6	China	2	Female	27	Age-standardized	426	Tracheal, bronchus, and lung cancer	86	Ambient particulate matter pollution	3	Rate	1998	2.53126	3.86617	1.37143
1	Deaths	6	China	3	Both	27	Age-standardized	426	Tracheal, bronchus, and lung cancer	86	Ambient particulate matter pollution	3	Rate	1998	4.85737	7.06005	2.79558
1	Deaths	6	China	1	Male	27	Age-standardized	381	Neonatal preterm birth	86	Ambient particulate matter pollution	3	Rate	2002	0.570998	0.82843	0.34916
1	Deaths	6	China	2	Female	27	Age-standardized	381	Neonatal preterm birth	86	Ambient particulate matter pollution	3	Rate	2002	0.479627	0.683033	0.304388
1	Deaths	6	China	3	Both	27	Age-standardized	381	Neonatal preterm birth	86	Ambient particulate matter pollution	3	Rate	2002	0.529416	0.755082	0.333484
1	Deaths	6	China	1	Male	27	Age-standardized	426	Tracheal, bronchus, and lung cancer	86	Ambient particulate matter pollution	3	Rate	2002	9.59456	13.3404	5.93919
1	Deaths	6	China	2	Female	27	Age-standardized	426	Tracheal, bronchus, and lung cancer	86	Ambient particulate matter pollution	3	Rate	2002	3.2901	4.69461	2.01239
1	Deaths	6	China	3	Both	27	Age-standardized	426	Tracheal, bronchus, and lung cancer	86	Ambient particulate matter pollution	3	Rate	2002	6.17388	8.57677	3.82754
1	Deaths	6	China	1	Male	27	Age-standardized	426	Tracheal, bronchus, and lung cancer	86	Ambient particulate matter pollution	3	Rate	2001	9.1276	12.9851	5.54701
1	Deaths	6	China	2	Female	27	Age-standardized	426	Tracheal, bronchus, and lung cancer	86	Ambient particulate matter pollution	3	Rate	2001	3.09249	4.53308	1.81527
1	Deaths	6	China	3	Both	27	Age-standardized	426	Tracheal, bronchus, and lung cancer	86	Ambient particulate matter pollution	3	Rate	2001	5.85202	8.22325	3.59299
1	Deaths	6	China	1	Male	27	Age-standardized	382	Neonatal encephalopathy due to birth asphyxia and trauma	86	Ambient particulate matter pollution	3	Rate	2002	0.58618	0.858419	0.344919
1	Deaths	6	China	2	Female	27	Age-standardized	382	Neonatal encephalopathy due to birth asphyxia and trauma	86	Ambient particulate matter pollution	3	Rate	2002	0.499686	0.718494	0.308847
1	Deaths	6	China	3	Both	27	Age-standardized	382	Neonatal encephalopathy due to birth asphyxia and trauma	86	Ambient particulate matter pollution	3	Rate	2002	0.546816	0.780366	0.334694
1	Deaths	6	China	1	Male	27	Age-standardized	294	All causes	86	Ambient particulate matter pollution	3	Rate	1998	117.732	167.141	72.5611
1	Deaths	6	China	2	Female	27	Age-standardized	294	All causes	86	Ambient particulate matter pollution	3	Rate	1998	66.6313	98.1106	40.6292
1	Deaths	6	China	3	Both	27	Age-standardized	294	All causes	86	Ambient particulate matter pollution	3	Rate	1998	87.6955	125.461	54.6525
1	Deaths	6	China	1	Male	27	Age-standardized	976	Diabetes mellitus type 2	86	Ambient particulate matter pollution	3	Rate	2003	1.43331	2.02014	0.873783
1	Deaths	6	China	2	Female	27	Age-standardized	976	Diabetes mellitus type 2	86	Ambient particulate matter pollution	3	Rate	2003	1.28647	1.89812	0.791321
1	Deaths	6	China	3	Both	27	Age-standardized	976	Diabetes mellitus type 2	86	Ambient particulate matter pollution	3	Rate	2003	1.32339	1.87481	0.815123
1	Deaths	6	China	1	Male	27	Age-standardized	508	Chronic respiratory diseases	86	Ambient particulate matter pollution	3	Rate	1997	46.9351	69.7846	28.5952
1	Deaths	6	China	2	Female	27	Age-standardized	508	Chronic respiratory diseases	86	Ambient particulate matter pollution	3	Rate	1997	27.6533	42.5296	15.2721
1	Deaths	6	China	3	Both	27	Age-standardized	508	Chronic respiratory diseases	86	Ambient particulate matter pollution	3	Rate	1997	35.0051	52.2291	20.6088
1	Deaths	6	China	1	Male	27	Age-standardized	493	Ischemic heart disease	86	Ambient particulate matter pollution	3	Rate	1997	14.2409	20.5632	8.49037
1	Deaths	6	China	2	Female	27	Age-standardized	493	Ischemic heart disease	86	Ambient particulate matter pollution	3	Rate	1997	7.43516	11.0857	4.17279
1	Deaths	6	China	3	Both	27	Age-standardized	493	Ischemic heart disease	86	Ambient particulate matter pollution	3	Rate	1997	10.3834	15.095	6.11404
1	Deaths	6	China	1	Male	27	Age-standardized	962	Maternal and neonatal disorders	86	Ambient particulate matter pollution	3	Rate	1996	1.20071	1.87889	0.632567
1	Deaths	6	China	2	Female	27	Age-standardized	962	Maternal and neonatal disorders	86	Ambient particulate matter pollution	3	Rate	1996	0.997264	1.58689	0.520373
1	Deaths	6	China	3	Both	27	Age-standardized	962	Maternal and neonatal disorders	86	Ambient particulate matter pollution	3	Rate	1996	1.10662	1.71555	0.586187
1	Deaths	6	China	1	Male	27	Age-standardized	957	Enteric infections	86	Ambient particulate matter pollution	3	Rate	2003	0.00584413	0.00833768	0.00367975
1	Deaths	6	China	2	Female	27	Age-standardized	957	Enteric infections	86	Ambient particulate matter pollution	3	Rate	2003	0.00608883	0.00884677	0.00379667
1	Deaths	6	China	3	Both	27	Age-standardized	957	Enteric infections	86	Ambient particulate matter pollution	3	Rate	2003	0.00595528	0.00848956	0.00377427
1	Deaths	6	China	1	Male	27	Age-standardized	332	Meningitis	86	Ambient particulate matter pollution	3	Rate	1998	0.00464985	0.00693917	0.00259527
1	Deaths	6	China	2	Female	27	Age-standardized	332	Meningitis	86	Ambient particulate matter pollution	3	Rate	1998	0.00374389	0.0055844	0.00211612
1	Deaths	6	China	3	Both	27	Age-standardized	332	Meningitis	86	Ambient particulate matter pollution	3	Rate	1998	0.00423309	0.00623881	0.00241118
1	Deaths	6	China	1	Male	27	Age-standardized	380	Neonatal disorders	86	Ambient particulate matter pollution	3	Rate	1998	1.31566	1.97518	0.737698
1	Deaths	6	China	2	Female	27	Age-standardized	380	Neonatal disorders	86	Ambient particulate matter pollution	3	Rate	1998	1.0895	1.64897	0.620773
1	Deaths	6	China	3	Both	27	Age-standardized	380	Neonatal disorders	86	Ambient particulate matter pollution	3	Rate	1998	1.21165	1.79677	0.693497
1	Deaths	6	China	1	Male	27	Age-standardized	295	Communicable, maternal, neonatal, and nutritional diseases	86	Ambient particulate matter pollution	3	Rate	2004	7.47411	10.2802	5.01856
1	Deaths	6	China	2	Female	27	Age-standardized	295	Communicable, maternal, neonatal, and nutritional diseases	86	Ambient particulate matter pollution	3	Rate	2004	5.28412	7.35409	3.57053
1	Deaths	6	China	3	Both	27	Age-standardized	295	Communicable, maternal, neonatal, and nutritional diseases	86	Ambient particulate matter pollution	3	Rate	2004	6.10268	8.42178	4.05963
1	Deaths	6	China	1	Male	27	Age-standardized	495	Ischemic stroke	86	Ambient particulate matter pollution	3	Rate	1997	11.8087	17.0485	7.06255
1	Deaths	6	China	2	Female	27	Age-standardized	495	Ischemic stroke	86	Ambient particulate matter pollution	3	Rate	1997	6.58283	9.88124	3.76113
1	Deaths	6	China	3	Both	27	Age-standardized	495	Ischemic stroke	86	Ambient particulate matter pollution	3	Rate	1997	8.77262	12.8169	5.1261
1	Deaths	6	China	1	Male	27	Age-standardized	329	Otitis media	86	Ambient particulate matter pollution	3	Rate	1999	1.18e-06	2.07e-06	6.23e-07
1	Deaths	6	China	2	Female	27	Age-standardized	329	Otitis media	86	Ambient particulate matter pollution	3	Rate	1999	1.66e-06	3.04e-06	6.3e-07
1	Deaths	6	China	3	Both	27	Age-standardized	329	Otitis media	86	Ambient particulate matter pollution	3	Rate	1999	1.4e-06	2.34e-06	7.15e-07
1	Deaths	6	China	1	Male	27	Age-standardized	332	Meningitis	86	Ambient particulate matter pollution	3	Rate	1999	0.00428828	0.00635635	0.00245403
1	Deaths	6	China	2	Female	27	Age-standardized	332	Meningitis	86	Ambient particulate matter pollution	3	Rate	1999	0.00366859	0.00555324	0.00210607
1	Deaths	6	China	3	Both	27	Age-standardized	332	Meningitis	86	Ambient particulate matter pollution	3	Rate	1999	0.00400401	0.00585784	0.00233699
1	Deaths	6	China	1	Male	27	Age-standardized	302	Diarrheal diseases	86	Ambient particulate matter pollution	3	Rate	2003	0.00584413	0.00833768	0.00367975
1	Deaths	6	China	2	Female	27	Age-standardized	302	Diarrheal diseases	86	Ambient particulate matter pollution	3	Rate	2003	0.00608883	0.00884677	0.00379667
1	Deaths	6	China	3	Both	27	Age-standardized	302	Diarrheal diseases	86	Ambient particulate matter pollution	3	Rate	2003	0.00595528	0.00848956	0.00377427
1	Deaths	6	China	1	Male	27	Age-standardized	497	Subarachnoid hemorrhage	86	Ambient particulate matter pollution	3	Rate	1998	4.32198	6.85139	1.41398
1	Deaths	6	China	2	Female	27	Age-standardized	497	Subarachnoid hemorrhage	86	Ambient particulate matter pollution	3	Rate	1998	2.75198	4.16237	1.52993
1	Deaths	6	China	3	Both	27	Age-standardized	497	Subarachnoid hemorrhage	86	Ambient particulate matter pollution	3	Rate	1998	3.4479	5.2424	1.74137
1	Deaths	6	China	1	Male	27	Age-standardized	961	Other infectious diseases	86	Ambient particulate matter pollution	3	Rate	1995	0.00707823	0.0114489	0.00358068
1	Deaths	6	China	2	Female	27	Age-standardized	961	Other infectious diseases	86	Ambient particulate matter pollution	3	Rate	1995	0.00538469	0.00882965	0.0027141
1	Deaths	6	China	3	Both	27	Age-standardized	961	Other infectious diseases	86	Ambient particulate matter pollution	3	Rate	1995	0.00629334	0.010117	0.00322615
1	Deaths	6	China	1	Male	27	Age-standardized	974	Diabetes and kidney diseases	86	Ambient particulate matter pollution	3	Rate	1995	0.872609	1.41209	0.453307
1	Deaths	6	China	2	Female	27	Age-standardized	974	Diabetes and kidney diseases	86	Ambient particulate matter pollution	3	Rate	1995	0.741474	1.24519	0.370687
1	Deaths	6	China	3	Both	27	Age-standardized	974	Diabetes and kidney diseases	86	Ambient particulate matter pollution	3	Rate	1995	0.781677	1.2873	0.411012
1	Deaths	6	China	1	Male	27	Age-standardized	381	Neonatal preterm birth	86	Ambient particulate matter pollution	3	Rate	1998	0.632709	0.965599	0.354895
1	Deaths	6	China	2	Female	27	Age-standardized	381	Neonatal preterm birth	86	Ambient particulate matter pollution	3	Rate	1998	0.527834	0.798621	0.304107
1	Deaths	6	China	3	Both	27	Age-standardized	381	Neonatal preterm birth	86	Ambient particulate matter pollution	3	Rate	1998	0.584479	0.874194	0.338209
1	Deaths	6	China	1	Male	27	Age-standardized	382	Neonatal encephalopathy due to birth asphyxia and trauma	86	Ambient particulate matter pollution	3	Rate	1998	0.560347	0.853745	0.310444
1	Deaths	6	China	2	Female	27	Age-standardized	382	Neonatal encephalopathy due to birth asphyxia and trauma	86	Ambient particulate matter pollution	3	Rate	1998	0.469441	0.721636	0.262463
1	Deaths	6	China	3	Both	27	Age-standardized	382	Neonatal encephalopathy due to birth asphyxia and trauma	86	Ambient particulate matter pollution	3	Rate	1998	0.518539	0.778042	0.294672
1	Deaths	6	China	1	Male	27	Age-standardized	587	Diabetes mellitus	86	Ambient particulate matter pollution	3	Rate	1997	0.995659	1.52091	0.54543
1	Deaths	6	China	2	Female	27	Age-standardized	587	Diabetes mellitus	86	Ambient particulate matter pollution	3	Rate	1997	0.838257	1.33483	0.454101
1	Deaths	6	China	3	Both	27	Age-standardized	587	Diabetes mellitus	86	Ambient particulate matter pollution	3	Rate	1997	0.888034	1.37959	0.503306
1	Deaths	6	China	1	Male	27	Age-standardized	508	Chronic respiratory diseases	86	Ambient particulate matter pollution	3	Rate	1998	47.0338	68.1483	29.3842
1	Deaths	6	China	2	Female	27	Age-standardized	508	Chronic respiratory diseases	86	Ambient particulate matter pollution	3	Rate	1998	27.1357	41.9595	15.4895
1	Deaths	6	China	3	Both	27	Age-standardized	508	Chronic respiratory diseases	86	Ambient particulate matter pollution	3	Rate	1998	34.7131	51.6458	21.3054
1	Deaths	6	China	1	Male	27	Age-standardized	294	All causes	86	Ambient particulate matter pollution	3	Rate	2005	129.056	164.466	92.6839
1	Deaths	6	China	2	Female	27	Age-standardized	294	All causes	86	Ambient particulate matter pollution	3	Rate	2005	71.9692	93.5844	50.499
1	Deaths	6	China	3	Both	27	Age-standardized	294	All causes	86	Ambient particulate matter pollution	3	Rate	2005	95.689	122.745	68.9763
1	Deaths	6	China	1	Male	27	Age-standardized	491	Cardiovascular diseases	86	Ambient particulate matter pollution	3	Rate	2002	62.6252	83.5951	41.1509
1	Deaths	6	China	2	Female	27	Age-standardized	491	Cardiovascular diseases	86	Ambient particulate matter pollution	3	Rate	2002	35.8654	49.2661	23.3332
1	Deaths	6	China	3	Both	27	Age-standardized	491	Cardiovascular diseases	86	Ambient particulate matter pollution	3	Rate	2002	47.5086	63.6488	31.5025
1	Deaths	6	China	1	Male	27	Age-standardized	294	All causes	86	Ambient particulate matter pollution	3	Rate	2002	126.147	167.541	86.507
1	Deaths	6	China	2	Female	27	Age-standardized	294	All causes	86	Ambient particulate matter pollution	3	Rate	2002	71.8787	98.5907	48.3318
1	Deaths	6	China	3	Both	27	Age-standardized	294	All causes	86	Ambient particulate matter pollution	3	Rate	2002	94.4421	126.253	64.3821
1	Deaths	6	China	1	Male	27	Age-standardized	295	Communicable, maternal, neonatal, and nutritional diseases	86	Ambient particulate matter pollution	3	Rate	2002	8.11513	11.5187	5.34299
1	Deaths	6	China	2	Female	27	Age-standardized	295	Communicable, maternal, neonatal, and nutritional diseases	86	Ambient particulate matter pollution	3	Rate	2002	5.95888	8.46984	3.83577
1	Deaths	6	China	3	Both	27	Age-standardized	295	Communicable, maternal, neonatal, and nutritional diseases	86	Ambient particulate matter pollution	3	Rate	2002	6.76598	9.56061	4.4322
1	Deaths	6	China	1	Male	27	Age-standardized	294	All causes	86	Ambient particulate matter pollution	3	Rate	2000	123.598	169.702	79.0172
1	Deaths	6	China	2	Female	27	Age-standardized	294	All causes	86	Ambient particulate matter pollution	3	Rate	2000	70.5575	100.929	44.3264
1	Deaths	6	China	3	Both	27	Age-standardized	294	All causes	86	Ambient particulate matter pollution	3	Rate	2000	92.6261	127.932	60.5874
1	Deaths	6	China	1	Male	27	Age-standardized	295	Communicable, maternal, neonatal, and nutritional diseases	86	Ambient particulate matter pollution	3	Rate	2000	8.93509	13.0608	5.63782
1	Deaths	6	China	2	Female	27	Age-standardized	295	Communicable, maternal, neonatal, and nutritional diseases	86	Ambient particulate matter pollution	3	Rate	2000	6.81287	10.0723	4.17385
1	Deaths	6	China	3	Both	27	Age-standardized	295	Communicable, maternal, neonatal, and nutritional diseases	86	Ambient particulate matter pollution	3	Rate	2000	7.60582	11.188	4.69755
1	Deaths	6	China	1	Male	27	Age-standardized	509	Chronic obstructive pulmonary disease	86	Ambient particulate matter pollution	3	Rate	1997	46.9351	69.7846	28.5952
1	Deaths	6	China	2	Female	27	Age-standardized	509	Chronic obstructive pulmonary disease	86	Ambient particulate matter pollution	3	Rate	1997	27.6533	42.5296	15.2721
1	Deaths	6	China	3	Both	27	Age-standardized	509	Chronic obstructive pulmonary disease	86	Ambient particulate matter pollution	3	Rate	1997	35.0051	52.2291	20.6088
1	Deaths	6	China	1	Male	27	Age-standardized	1029	Total cancers	86	Ambient particulate matter pollution	3	Rate	2003	10.0124	14.0053	6.27084
1	Deaths	6	China	2	Female	27	Age-standardized	1029	Total cancers	86	Ambient particulate matter pollution	3	Rate	2003	3.46317	5.02569	2.1295
1	Deaths	6	China	3	Both	27	Age-standardized	1029	Total cancers	86	Ambient particulate matter pollution	3	Rate	2003	6.46136	9.00407	4.01985
1	Deaths	6	China	1	Male	27	Age-standardized	497	Subarachnoid hemorrhage	86	Ambient particulate matter pollution	3	Rate	2001	3.3188	4.89689	1.47665
1	Deaths	6	China	2	Female	27	Age-standardized	497	Subarachnoid hemorrhage	86	Ambient particulate matter pollution	3	Rate	2001	2.06721	2.98105	1.28825
1	Deaths	6	China	3	Both	27	Age-standardized	497	Subarachnoid hemorrhage	86	Ambient particulate matter pollution	3	Rate	2001	2.62384	3.77111	1.51869
1	Deaths	6	China	1	Male	27	Age-standardized	686	Sudden infant death syndrome	86	Ambient particulate matter pollution	3	Rate	2000	0.00233053	0.00483841	0.000728629
1	Deaths	6	China	2	Female	27	Age-standardized	686	Sudden infant death syndrome	86	Ambient particulate matter pollution	3	Rate	2000	0.00140687	0.00322258	0.000393884
1	Deaths	6	China	3	Both	27	Age-standardized	686	Sudden infant death syndrome	86	Ambient particulate matter pollution	3	Rate	2000	0.00190749	0.00404027	0.000644805
1	Deaths	6	China	1	Male	27	Age-standardized	497	Subarachnoid hemorrhage	86	Ambient particulate matter pollution	3	Rate	2002	2.8116	4.05504	1.42593
1	Deaths	6	China	2	Female	27	Age-standardized	497	Subarachnoid hemorrhage	86	Ambient particulate matter pollution	3	Rate	2002	1.76332	2.47378	1.11808
1	Deaths	6	China	3	Both	27	Age-standardized	497	Subarachnoid hemorrhage	86	Ambient particulate matter pollution	3	Rate	2002	2.22645	3.09923	1.3868
1	Deaths	6	China	1	Male	27	Age-standardized	295	Communicable, maternal, neonatal, and nutritional diseases	86	Ambient particulate matter pollution	3	Rate	2001	8.51579	12.221	5.41781
1	Deaths	6	China	2	Female	27	Age-standardized	295	Communicable, maternal, neonatal, and nutritional diseases	86	Ambient particulate matter pollution	3	Rate	2001	6.37878	9.21237	4.04713
1	Deaths	6	China	3	Both	27	Age-standardized	295	Communicable, maternal, neonatal, and nutritional diseases	86	Ambient particulate matter pollution	3	Rate	2001	7.1778	10.3354	4.59271
1	Deaths	6	China	1	Male	27	Age-standardized	329	Otitis media	86	Ambient particulate matter pollution	3	Rate	2000	1.08e-06	1.82e-06	5.6e-07
1	Deaths	6	China	2	Female	27	Age-standardized	329	Otitis media	86	Ambient particulate matter pollution	3	Rate	2000	1.57e-06	2.8e-06	5.87e-07
1	Deaths	6	China	3	Both	27	Age-standardized	329	Otitis media	86	Ambient particulate matter pollution	3	Rate	2000	1.3e-06	2.2e-06	6.96e-07
1	Deaths	6	China	1	Male	27	Age-standardized	493	Ischemic heart disease	86	Ambient particulate matter pollution	3	Rate	1994	12.843	19.812	6.96633
1	Deaths	6	China	2	Female	27	Age-standardized	493	Ischemic heart disease	86	Ambient particulate matter pollution	3	Rate	1994	6.86416	10.9562	3.58234
1	Deaths	6	China	3	Both	27	Age-standardized	493	Ischemic heart disease	86	Ambient particulate matter pollution	3	Rate	1994	9.44518	14.7127	5.1274
1	Deaths	6	China	1	Male	27	Age-standardized	302	Diarrheal diseases	86	Ambient particulate matter pollution	3	Rate	2005	0.00474675	0.00665889	0.00300527
1	Deaths	6	China	2	Female	27	Age-standardized	302	Diarrheal diseases	86	Ambient particulate matter pollution	3	Rate	2005	0.00480952	0.00684385	0.00309344
1	Deaths	6	China	3	Both	27	Age-standardized	302	Diarrheal diseases	86	Ambient particulate matter pollution	3	Rate	2005	0.00477519	0.00666362	0.00305849
1	Deaths	6	China	1	Male	27	Age-standardized	508	Chronic respiratory diseases	86	Ambient particulate matter pollution	3	Rate	2001	45.6939	64.3779	30.4721
1	Deaths	6	China	2	Female	27	Age-standardized	508	Chronic respiratory diseases	86	Ambient particulate matter pollution	3	Rate	2001	26.3108	38.2157	16.282
1	Deaths	6	China	3	Both	27	Age-standardized	508	Chronic respiratory diseases	86	Ambient particulate matter pollution	3	Rate	2001	33.7192	48.0989	22.2403
1	Deaths	6	China	1	Male	27	Age-standardized	491	Cardiovascular diseases	86	Ambient particulate matter pollution	3	Rate	1998	52.6983	75.0343	31.2527
1	Deaths	6	China	2	Female	27	Age-standardized	491	Cardiovascular diseases	86	Ambient particulate matter pollution	3	Rate	1998	28.8534	42.4885	17.0503
1	Deaths	6	China	3	Both	27	Age-standardized	491	Cardiovascular diseases	86	Ambient particulate matter pollution	3	Rate	1998	39.1936	56.424	23.4442
1	Deaths	6	China	1	Male	27	Age-standardized	508	Chronic respiratory diseases	86	Ambient particulate matter pollution	3	Rate	2002	44.4349	60.676	29.9565
1	Deaths	6	China	2	Female	27	Age-standardized	508	Chronic respiratory diseases	86	Ambient particulate matter pollution	3	Rate	2002	25.5562	36.1614	16.0427
1	Deaths	6	China	3	Both	27	Age-standardized	508	Chronic respiratory diseases	86	Ambient particulate matter pollution	3	Rate	2002	32.7367	45.0146	22.1085
1	Deaths	6	China	1	Male	27	Age-standardized	380	Neonatal disorders	86	Ambient particulate matter pollution	3	Rate	1999	1.37555	2.03	0.786779
1	Deaths	6	China	2	Female	27	Age-standardized	380	Neonatal disorders	86	Ambient particulate matter pollution	3	Rate	1999	1.14157	1.69765	0.655452
1	Deaths	6	China	3	Both	27	Age-standardized	380	Neonatal disorders	86	Ambient particulate matter pollution	3	Rate	1999	1.26823	1.84796	0.738225
1	Deaths	6	China	1	Male	27	Age-standardized	381	Neonatal preterm birth	86	Ambient particulate matter pollution	3	Rate	1999	0.64618	0.965743	0.369364
1	Deaths	6	China	2	Female	27	Age-standardized	381	Neonatal preterm birth	86	Ambient particulate matter pollution	3	Rate	1999	0.540723	0.805282	0.316107
1	Deaths	6	China	3	Both	27	Age-standardized	381	Neonatal preterm birth	86	Ambient particulate matter pollution	3	Rate	1999	0.597812	0.878365	0.348712
1	Deaths	6	China	1	Male	27	Age-standardized	494	Stroke	86	Ambient particulate matter pollution	3	Rate	2006	43.8284	55.0002	31.8685
1	Deaths	6	China	2	Female	27	Age-standardized	494	Stroke	86	Ambient particulate matter pollution	3	Rate	2006	25.1841	32.3181	17.6604
1	Deaths	6	China	3	Both	27	Age-standardized	494	Stroke	86	Ambient particulate matter pollution	3	Rate	2006	33.2889	41.9147	24.3862
1	Deaths	6	China	1	Male	27	Age-standardized	385	Other neonatal disorders	86	Ambient particulate matter pollution	3	Rate	1999	0.0761841	0.11499	0.0431888
1	Deaths	6	China	2	Female	27	Age-standardized	385	Other neonatal disorders	86	Ambient particulate matter pollution	3	Rate	1999	0.0619998	0.0940672	0.0362323
1	Deaths	6	China	3	Both	27	Age-standardized	385	Other neonatal disorders	86	Ambient particulate matter pollution	3	Rate	1999	0.069678	0.103053	0.0403889
1	Deaths	6	China	1	Male	27	Age-standardized	587	Diabetes mellitus	86	Ambient particulate matter pollution	3	Rate	1998	1.07007	1.62093	0.606165
1	Deaths	6	China	2	Female	27	Age-standardized	587	Diabetes mellitus	86	Ambient particulate matter pollution	3	Rate	1998	0.899253	1.41587	0.48966
1	Deaths	6	China	3	Both	27	Age-standardized	587	Diabetes mellitus	86	Ambient particulate matter pollution	3	Rate	1998	0.953713	1.46913	0.538037
1	Deaths	6	China	1	Male	27	Age-standardized	961	Other infectious diseases	86	Ambient particulate matter pollution	3	Rate	2000	0.00504565	0.00748784	0.00287464
1	Deaths	6	China	2	Female	27	Age-standardized	961	Other infectious diseases	86	Ambient particulate matter pollution	3	Rate	2000	0.00447709	0.00671897	0.00256509
1	Deaths	6	China	3	Both	27	Age-standardized	961	Other infectious diseases	86	Ambient particulate matter pollution	3	Rate	2000	0.00478543	0.00688091	0.00280848
1	Deaths	6	China	1	Male	27	Age-standardized	974	Diabetes and kidney diseases	86	Ambient particulate matter pollution	3	Rate	2000	1.22158	1.79554	0.706725
1	Deaths	6	China	2	Female	27	Age-standardized	974	Diabetes and kidney diseases	86	Ambient particulate matter pollution	3	Rate	2000	1.04569	1.62515	0.607582
1	Deaths	6	China	3	Both	27	Age-standardized	974	Diabetes and kidney diseases	86	Ambient particulate matter pollution	3	Rate	2000	1.10101	1.65065	0.631233
1	Deaths	6	China	1	Male	27	Age-standardized	322	Lower respiratory infections	86	Ambient particulate matter pollution	3	Rate	2004	6.23363	8.67098	3.97601
1	Deaths	6	China	2	Female	27	Age-standardized	322	Lower respiratory infections	86	Ambient particulate matter pollution	3	Rate	2004	4.23733	6.00827	2.76799
1	Deaths	6	China	3	Both	27	Age-standardized	322	Lower respiratory infections	86	Ambient particulate matter pollution	3	Rate	2004	4.9499	7.00835	3.23847
1	Deaths	6	China	1	Male	27	Age-standardized	494	Stroke	86	Ambient particulate matter pollution	3	Rate	2002	43.6822	58.6032	28.7665
1	Deaths	6	China	2	Female	27	Age-standardized	494	Stroke	86	Ambient particulate matter pollution	3	Rate	2002	25.2955	35.0096	16.508
1	Deaths	6	China	3	Both	27	Age-standardized	494	Stroke	86	Ambient particulate matter pollution	3	Rate	2002	33.3323	44.4715	22.0534
1	Deaths	6	China	1	Male	27	Age-standardized	382	Neonatal encephalopathy due to birth asphyxia and trauma	86	Ambient particulate matter pollution	3	Rate	1999	0.599631	0.899064	0.33749
1	Deaths	6	China	2	Female	27	Age-standardized	382	Neonatal encephalopathy due to birth asphyxia and trauma	86	Ambient particulate matter pollution	3	Rate	1999	0.503128	0.763433	0.283046
1	Deaths	6	China	3	Both	27	Age-standardized	382	Neonatal encephalopathy due to birth asphyxia and trauma	86	Ambient particulate matter pollution	3	Rate	1999	0.555367	0.825592	0.322025
1	Deaths	6	China	1	Male	27	Age-standardized	322	Lower respiratory infections	86	Ambient particulate matter pollution	3	Rate	2002	6.80643	9.82047	4.34204
1	Deaths	6	China	2	Female	27	Age-standardized	322	Lower respiratory infections	86	Ambient particulate matter pollution	3	Rate	2002	4.86045	7.08886	3.08002
1	Deaths	6	China	3	Both	27	Age-standardized	322	Lower respiratory infections	86	Ambient particulate matter pollution	3	Rate	2002	5.55298	8.03128	3.55968
1	Deaths	6	China	1	Male	27	Age-standardized	587	Diabetes mellitus	86	Ambient particulate matter pollution	3	Rate	2001	1.29335	1.9203	0.756059
1	Deaths	6	China	2	Female	27	Age-standardized	587	Diabetes mellitus	86	Ambient particulate matter pollution	3	Rate	2001	1.1171	1.68197	0.656148
1	Deaths	6	China	3	Both	27	Age-standardized	587	Diabetes mellitus	86	Ambient particulate matter pollution	3	Rate	2001	1.17145	1.74061	0.70559
1	Deaths	6	China	1	Male	27	Age-standardized	328	Upper respiratory infections	86	Ambient particulate matter pollution	3	Rate	1999	0.00109578	0.00218862	0.000156542
1	Deaths	6	China	2	Female	27	Age-standardized	328	Upper respiratory infections	86	Ambient particulate matter pollution	3	Rate	1999	0.00118155	0.00228654	0.000166717
1	Deaths	6	China	3	Both	27	Age-standardized	328	Upper respiratory infections	86	Ambient particulate matter pollution	3	Rate	1999	0.00113525	0.00221388	0.000161245
1	Deaths	6	China	1	Male	27	Age-standardized	957	Enteric infections	86	Ambient particulate matter pollution	3	Rate	2007	0.0036938	0.00506203	0.00250747
1	Deaths	6	China	2	Female	27	Age-standardized	957	Enteric infections	86	Ambient particulate matter pollution	3	Rate	2007	0.00347371	0.00477807	0.00238571
1	Deaths	6	China	3	Both	27	Age-standardized	957	Enteric infections	86	Ambient particulate matter pollution	3	Rate	2007	0.00359424	0.00485624	0.00245096
1	Deaths	6	China	1	Male	27	Age-standardized	494	Stroke	86	Ambient particulate matter pollution	3	Rate	1998	37.7738	53.944	22.3965
1	Deaths	6	China	2	Female	27	Age-standardized	494	Stroke	86	Ambient particulate matter pollution	3	Rate	1998	21.1179	31.253	12.3307
1	Deaths	6	China	3	Both	27	Age-standardized	494	Stroke	86	Ambient particulate matter pollution	3	Rate	1998	28.3536	40.951	16.9701
1	Deaths	6	China	1	Male	27	Age-standardized	496	Intracerebral hemorrhage	86	Ambient particulate matter pollution	3	Rate	1998	21.0243	30.3426	12.3604
1	Deaths	6	China	2	Female	27	Age-standardized	496	Intracerebral hemorrhage	86	Ambient particulate matter pollution	3	Rate	1998	11.4805	17.2071	6.6517
1	Deaths	6	China	3	Both	27	Age-standardized	496	Intracerebral hemorrhage	86	Ambient particulate matter pollution	3	Rate	1998	15.6998	23.0877	9.41187
1	Deaths	6	China	1	Male	27	Age-standardized	496	Intracerebral hemorrhage	86	Ambient particulate matter pollution	3	Rate	2002	25.8874	34.9278	16.8711
1	Deaths	6	China	2	Female	27	Age-standardized	496	Intracerebral hemorrhage	86	Ambient particulate matter pollution	3	Rate	2002	14.583	20.3351	9.44383
1	Deaths	6	China	3	Both	27	Age-standardized	496	Intracerebral hemorrhage	86	Ambient particulate matter pollution	3	Rate	2002	19.6208	26.5106	12.8812
1	Deaths	6	China	1	Male	27	Age-standardized	337	Encephalitis	86	Ambient particulate matter pollution	3	Rate	2003	0.00141802	0.00209489	0.000736074
1	Deaths	6	China	2	Female	27	Age-standardized	337	Encephalitis	86	Ambient particulate matter pollution	3	Rate	2003	0.00123955	0.00179293	0.000639504
1	Deaths	6	China	3	Both	27	Age-standardized	337	Encephalitis	86	Ambient particulate matter pollution	3	Rate	2003	0.00133703	0.00195148	0.000732445
1	Deaths	6	China	1	Male	27	Age-standardized	295	Communicable, maternal, neonatal, and nutritional diseases	86	Ambient particulate matter pollution	3	Rate	1998	9.29631	14.0817	5.57469
1	Deaths	6	China	2	Female	27	Age-standardized	295	Communicable, maternal, neonatal, and nutritional diseases	86	Ambient particulate matter pollution	3	Rate	1998	7.21022	10.8912	4.27068
1	Deaths	6	China	3	Both	27	Age-standardized	295	Communicable, maternal, neonatal, and nutritional diseases	86	Ambient particulate matter pollution	3	Rate	1998	7.97586	12.0859	4.75845
1	Deaths	6	China	1	Male	27	Age-standardized	976	Diabetes mellitus type 2	86	Ambient particulate matter pollution	3	Rate	2007	1.57313	2.13215	1.06017
1	Deaths	6	China	2	Female	27	Age-standardized	976	Diabetes mellitus type 2	86	Ambient particulate matter pollution	3	Rate	2007	1.36259	1.91366	0.897771
1	Deaths	6	China	3	Both	27	Age-standardized	976	Diabetes mellitus type 2	86	Ambient particulate matter pollution	3	Rate	2007	1.42209	1.95588	0.957398
1	Deaths	6	China	1	Male	27	Age-standardized	328	Upper respiratory infections	86	Ambient particulate matter pollution	3	Rate	1997	0.0010945	0.00222513	0.000135818
1	Deaths	6	China	2	Female	27	Age-standardized	328	Upper respiratory infections	86	Ambient particulate matter pollution	3	Rate	1997	0.00124262	0.00250022	0.000144256
1	Deaths	6	China	3	Both	27	Age-standardized	328	Upper respiratory infections	86	Ambient particulate matter pollution	3	Rate	1997	0.00116296	0.00233317	0.000141716
1	Deaths	6	China	1	Male	27	Age-standardized	294	All causes	86	Ambient particulate matter pollution	3	Rate	2003	126.21	166.635	88.8579
1	Deaths	6	China	2	Female	27	Age-standardized	294	All causes	86	Ambient particulate matter pollution	3	Rate	2003	72.4679	97.3665	49.768
1	Deaths	6	China	3	Both	27	Age-standardized	294	All causes	86	Ambient particulate matter pollution	3	Rate	2003	94.8723	123.783	67.0782
1	Deaths	6	China	1	Male	27	Age-standardized	495	Ischemic stroke	86	Ambient particulate matter pollution	3	Rate	1994	10.3778	15.9287	5.59241
1	Deaths	6	China	2	Female	27	Age-standardized	495	Ischemic stroke	86	Ambient particulate matter pollution	3	Rate	1994	5.85024	9.51521	3.04825
1	Deaths	6	China	3	Both	27	Age-standardized	495	Ischemic stroke	86	Ambient particulate matter pollution	3	Rate	1994	7.72486	12.1225	4.14448
1	Deaths	6	China	1	Male	27	Age-standardized	410	Neoplasms	86	Ambient particulate matter pollution	3	Rate	1999	8.10663	11.6803	4.79835
1	Deaths	6	China	2	Female	27	Age-standardized	410	Neoplasms	86	Ambient particulate matter pollution	3	Rate	1999	2.71146	4.03587	1.54198
1	Deaths	6	China	3	Both	27	Age-standardized	410	Neoplasms	86	Ambient particulate matter pollution	3	Rate	1999	5.17163	7.50802	3.05133
1	Deaths	6	China	1	Male	27	Age-standardized	962	Maternal and neonatal disorders	86	Ambient particulate matter pollution	3	Rate	1998	1.31566	1.97518	0.737698
1	Deaths	6	China	2	Female	27	Age-standardized	962	Maternal and neonatal disorders	86	Ambient particulate matter pollution	3	Rate	1998	1.0895	1.64897	0.620773
1	Deaths	6	China	3	Both	27	Age-standardized	962	Maternal and neonatal disorders	86	Ambient particulate matter pollution	3	Rate	1998	1.21165	1.79677	0.693497
1	Deaths	6	China	1	Male	27	Age-standardized	385	Other neonatal disorders	86	Ambient particulate matter pollution	3	Rate	2002	0.0874976	0.126027	0.0534531
1	Deaths	6	China	2	Female	27	Age-standardized	385	Other neonatal disorders	86	Ambient particulate matter pollution	3	Rate	2002	0.0732341	0.103849	0.0463564
1	Deaths	6	China	3	Both	27	Age-standardized	385	Other neonatal disorders	86	Ambient particulate matter pollution	3	Rate	2002	0.0810063	0.114435	0.0509589
1	Deaths	6	China	1	Male	27	Age-standardized	295	Communicable, maternal, neonatal, and nutritional diseases	86	Ambient particulate matter pollution	3	Rate	2005	7.22165	10.023	4.87919
1	Deaths	6	China	2	Female	27	Age-standardized	295	Communicable, maternal, neonatal, and nutritional diseases	86	Ambient particulate matter pollution	3	Rate	2005	4.99056	6.95288	3.36775
1	Deaths	6	China	3	Both	27	Age-standardized	295	Communicable, maternal, neonatal, and nutritional diseases	86	Ambient particulate matter pollution	3	Rate	2005	5.81983	8.06234	3.95084
1	Deaths	6	China	1	Male	27	Age-standardized	295	Communicable, maternal, neonatal, and nutritional diseases	86	Ambient particulate matter pollution	3	Rate	2003	7.67818	10.7859	5.14069
1	Deaths	6	China	2	Female	27	Age-standardized	295	Communicable, maternal, neonatal, and nutritional diseases	86	Ambient particulate matter pollution	3	Rate	2003	5.5472	7.69292	3.67779
1	Deaths	6	China	3	Both	27	Age-standardized	295	Communicable, maternal, neonatal, and nutritional diseases	86	Ambient particulate matter pollution	3	Rate	2003	6.34607	8.89157	4.23216
1	Deaths	6	China	1	Male	27	Age-standardized	294	All causes	86	Ambient particulate matter pollution	3	Rate	2007	124.333	151.653	95.9277
1	Deaths	6	China	2	Female	27	Age-standardized	294	All causes	86	Ambient particulate matter pollution	3	Rate	2007	68.5287	84.8805	51.1783
1	Deaths	6	China	3	Both	27	Age-standardized	294	All causes	86	Ambient particulate matter pollution	3	Rate	2007	91.5997	112.014	70.6218
1	Deaths	6	China	1	Male	27	Age-standardized	587	Diabetes mellitus	86	Ambient particulate matter pollution	3	Rate	2002	1.37529	1.96839	0.836669
1	Deaths	6	China	2	Female	27	Age-standardized	587	Diabetes mellitus	86	Ambient particulate matter pollution	3	Rate	2002	1.20688	1.81034	0.735969
1	Deaths	6	China	3	Both	27	Age-standardized	587	Diabetes mellitus	86	Ambient particulate matter pollution	3	Rate	2002	1.25532	1.84448	0.775315
1	Deaths	6	China	1	Male	27	Age-standardized	962	Maternal and neonatal disorders	86	Ambient particulate matter pollution	3	Rate	2001	1.32051	1.90688	0.78665
1	Deaths	6	China	2	Female	27	Age-standardized	962	Maternal and neonatal disorders	86	Ambient particulate matter pollution	3	Rate	2001	1.10133	1.59288	0.66463
1	Deaths	6	China	3	Both	27	Age-standardized	962	Maternal and neonatal disorders	86	Ambient particulate matter pollution	3	Rate	2001	1.22045	1.7435	0.744059
1	Deaths	6	China	1	Male	27	Age-standardized	962	Maternal and neonatal disorders	86	Ambient particulate matter pollution	3	Rate	2000	1.37453	2.0211	0.789735
1	Deaths	6	China	2	Female	27	Age-standardized	962	Maternal and neonatal disorders	86	Ambient particulate matter pollution	3	Rate	2000	1.1423	1.70137	0.660117
1	Deaths	6	China	3	Both	27	Age-standardized	962	Maternal and neonatal disorders	86	Ambient particulate matter pollution	3	Rate	2000	1.26824	1.83255	0.753168
1	Deaths	6	China	1	Male	27	Age-standardized	409	Non-communicable diseases	86	Ambient particulate matter pollution	3	Rate	1997	105.553	153.205	64.3574
1	Deaths	6	China	2	Female	27	Age-standardized	409	Non-communicable diseases	86	Ambient particulate matter pollution	3	Rate	1997	58.8076	87.6696	34.1232
1	Deaths	6	China	3	Both	27	Age-standardized	409	Non-communicable diseases	86	Ambient particulate matter pollution	3	Rate	1997	78.1655	114.174	47.6068
1	Deaths	6	China	1	Male	27	Age-standardized	957	Enteric infections	86	Ambient particulate matter pollution	3	Rate	1997	0.00928477	0.0142901	0.00493083
1	Deaths	6	China	2	Female	27	Age-standardized	957	Enteric infections	86	Ambient particulate matter pollution	3	Rate	1997	0.00925345	0.0146569	0.00479008
1	Deaths	6	China	3	Both	27	Age-standardized	957	Enteric infections	86	Ambient particulate matter pollution	3	Rate	1997	0.00927042	0.0144209	0.00492763
1	Deaths	6	China	1	Male	27	Age-standardized	328	Upper respiratory infections	86	Ambient particulate matter pollution	3	Rate	2003	0.000653965	0.00114435	0.000179829
1	Deaths	6	China	2	Female	27	Age-standardized	328	Upper respiratory infections	86	Ambient particulate matter pollution	3	Rate	2003	0.000713791	0.00125482	0.000179944
1	Deaths	6	China	3	Both	27	Age-standardized	328	Upper respiratory infections	86	Ambient particulate matter pollution	3	Rate	2003	0.000681174	0.00117682	0.000183525
1	Deaths	6	China	1	Male	27	Age-standardized	961	Other infectious diseases	86	Ambient particulate matter pollution	3	Rate	2002	0.00439895	0.00631803	0.00268856
1	Deaths	6	China	2	Female	27	Age-standardized	961	Other infectious diseases	86	Ambient particulate matter pollution	3	Rate	2002	0.0038157	0.00560362	0.00236411
1	Deaths	6	China	3	Both	27	Age-standardized	961	Other infectious diseases	86	Ambient particulate matter pollution	3	Rate	2002	0.00413348	0.00583237	0.00261832
1	Deaths	6	China	1	Male	27	Age-standardized	974	Diabetes and kidney diseases	86	Ambient particulate matter pollution	3	Rate	2002	1.37529	1.96839	0.836669
1	Deaths	6	China	2	Female	27	Age-standardized	974	Diabetes and kidney diseases	86	Ambient particulate matter pollution	3	Rate	2002	1.20688	1.81034	0.735969
1	Deaths	6	China	3	Both	27	Age-standardized	974	Diabetes and kidney diseases	86	Ambient particulate matter pollution	3	Rate	2002	1.25532	1.84448	0.775315
1	Deaths	6	China	1	Male	27	Age-standardized	493	Ischemic heart disease	86	Ambient particulate matter pollution	3	Rate	1999	15.6658	21.752	9.77449
1	Deaths	6	China	2	Female	27	Age-standardized	493	Ischemic heart disease	86	Ambient particulate matter pollution	3	Rate	1999	8.28238	12.1608	5.00197
1	Deaths	6	China	3	Both	27	Age-standardized	493	Ischemic heart disease	86	Ambient particulate matter pollution	3	Rate	1999	11.4684	16.219	7.18648
1	Deaths	6	China	1	Male	27	Age-standardized	322	Lower respiratory infections	86	Ambient particulate matter pollution	3	Rate	2005	6.02579	8.5504	3.92255
1	Deaths	6	China	2	Female	27	Age-standardized	322	Lower respiratory infections	86	Ambient particulate matter pollution	3	Rate	2005	3.98118	5.61464	2.63595
1	Deaths	6	China	3	Both	27	Age-standardized	322	Lower respiratory infections	86	Ambient particulate matter pollution	3	Rate	2005	4.70832	6.62194	3.11658
1	Deaths	6	China	1	Male	27	Age-standardized	385	Other neonatal disorders	86	Ambient particulate matter pollution	3	Rate	2004	0.0982107	0.139873	0.0615894
1	Deaths	6	China	2	Female	27	Age-standardized	385	Other neonatal disorders	86	Ambient particulate matter pollution	3	Rate	2004	0.0846662	0.117147	0.0551422
1	Deaths	6	China	3	Both	27	Age-standardized	385	Other neonatal disorders	86	Ambient particulate matter pollution	3	Rate	2004	0.092078	0.126362	0.0602974
1	Deaths	6	China	1	Male	27	Age-standardized	495	Ischemic stroke	86	Ambient particulate matter pollution	3	Rate	1999	13.069	18.2259	8.22525
1	Deaths	6	China	2	Female	27	Age-standardized	495	Ischemic stroke	86	Ambient particulate matter pollution	3	Rate	1999	7.43589	10.977	4.53756
1	Deaths	6	China	3	Both	27	Age-standardized	495	Ischemic stroke	86	Ambient particulate matter pollution	3	Rate	1999	9.79604	13.8892	6.27995
1	Deaths	6	China	1	Male	27	Age-standardized	302	Diarrheal diseases	86	Ambient particulate matter pollution	3	Rate	2000	0.00766467	0.0117036	0.0042859
1	Deaths	6	China	2	Female	27	Age-standardized	302	Diarrheal diseases	86	Ambient particulate matter pollution	3	Rate	2000	0.00825612	0.0125867	0.00469988
1	Deaths	6	China	3	Both	27	Age-standardized	302	Diarrheal diseases	86	Ambient particulate matter pollution	3	Rate	2000	0.00793559	0.0118488	0.00442264
1	Deaths	6	China	1	Male	27	Age-standardized	961	Other infectious diseases	86	Ambient particulate matter pollution	3	Rate	1998	0.00593791	0.00892798	0.00337154
1	Deaths	6	China	2	Female	27	Age-standardized	961	Other infectious diseases	86	Ambient particulate matter pollution	3	Rate	1998	0.00479147	0.00712296	0.00273056
1	Deaths	6	China	3	Both	27	Age-standardized	961	Other infectious diseases	86	Ambient particulate matter pollution	3	Rate	1998	0.00541054	0.00795407	0.00305662
1	Deaths	6	China	1	Male	27	Age-standardized	974	Diabetes and kidney diseases	86	Ambient particulate matter pollution	3	Rate	1998	1.07007	1.62093	0.606165
1	Deaths	6	China	2	Female	27	Age-standardized	974	Diabetes and kidney diseases	86	Ambient particulate matter pollution	3	Rate	1998	0.899253	1.41587	0.48966
1	Deaths	6	China	3	Both	27	Age-standardized	974	Diabetes and kidney diseases	86	Ambient particulate matter pollution	3	Rate	1998	0.953713	1.46913	0.538037
1	Deaths	6	China	1	Male	27	Age-standardized	322	Lower respiratory infections	86	Ambient particulate matter pollution	3	Rate	2003	6.41891	9.20316	4.16801
1	Deaths	6	China	2	Female	27	Age-standardized	322	Lower respiratory infections	86	Ambient particulate matter pollution	3	Rate	2003	4.48621	6.37467	2.91857
1	Deaths	6	China	3	Both	27	Age-standardized	322	Lower respiratory infections	86	Ambient particulate matter pollution	3	Rate	2003	5.17678	7.37614	3.36165
1	Deaths	6	China	1	Male	27	Age-standardized	410	Neoplasms	86	Ambient particulate matter pollution	3	Rate	2002	9.59456	13.3404	5.93919
1	Deaths	6	China	1	Male	27	Age-standardized	509	Chronic obstructive pulmonary disease	86	Ambient particulate matter pollution	3	Rate	1994	46.6338	72.8848	25.8662
1	Deaths	6	China	2	Female	27	Age-standardized	509	Chronic obstructive pulmonary disease	86	Ambient particulate matter pollution	3	Rate	1994	28.5008	46.0037	15.0619
1	Deaths	6	China	3	Both	27	Age-standardized	509	Chronic obstructive pulmonary disease	86	Ambient particulate matter pollution	3	Rate	1994	35.3433	56.551	19.7164
1	Deaths	6	China	1	Male	27	Age-standardized	961	Other infectious diseases	86	Ambient particulate matter pollution	3	Rate	2003	0.00417392	0.00587257	0.00260508
1	Deaths	6	China	2	Female	27	Age-standardized	961	Other infectious diseases	86	Ambient particulate matter pollution	3	Rate	2003	0.00362346	0.00534343	0.00231719
1	Deaths	6	China	3	Both	27	Age-standardized	961	Other infectious diseases	86	Ambient particulate matter pollution	3	Rate	2003	0.00392411	0.00554364	0.0025505
1	Deaths	6	China	1	Male	27	Age-standardized	337	Encephalitis	86	Ambient particulate matter pollution	3	Rate	2000	0.00133371	0.00203628	0.000700926
1	Deaths	6	China	2	Female	27	Age-standardized	337	Encephalitis	86	Ambient particulate matter pollution	3	Rate	2000	0.00117212	0.00182794	0.000578083
1	Deaths	6	China	3	Both	27	Age-standardized	337	Encephalitis	86	Ambient particulate matter pollution	3	Rate	2000	0.00125975	0.00187655	0.000676177
1	Deaths	6	China	1	Male	27	Age-standardized	509	Chronic obstructive pulmonary disease	86	Ambient particulate matter pollution	3	Rate	1999	46.9664	68.2585	29.7863
1	Deaths	6	China	2	Female	27	Age-standardized	509	Chronic obstructive pulmonary disease	86	Ambient particulate matter pollution	3	Rate	1999	27.2199	40.4958	15.8522
1	Deaths	6	China	3	Both	27	Age-standardized	509	Chronic obstructive pulmonary disease	86	Ambient particulate matter pollution	3	Rate	1999	34.7277	50.9138	22.124
1	Deaths	6	China	1	Male	27	Age-standardized	410	Neoplasms	86	Ambient particulate matter pollution	3	Rate	2004	10.5567	14.3552	6.74727
1	Deaths	6	China	2	Female	27	Age-standardized	410	Neoplasms	86	Ambient particulate matter pollution	3	Rate	2004	3.64945	5.18674	2.276
1	Deaths	6	China	3	Both	27	Age-standardized	410	Neoplasms	86	Ambient particulate matter pollution	3	Rate	2004	6.81058	9.32741	4.29575
1	Deaths	6	China	1	Male	27	Age-standardized	962	Maternal and neonatal disorders	86	Ambient particulate matter pollution	3	Rate	2002	1.29713	1.85781	0.79213
1	Deaths	6	China	2	Female	27	Age-standardized	962	Maternal and neonatal disorders	86	Ambient particulate matter pollution	3	Rate	2002	1.08708	1.53904	0.687398
1	Deaths	6	China	3	Both	27	Age-standardized	962	Maternal and neonatal disorders	86	Ambient particulate matter pollution	3	Rate	2002	1.20153	1.67954	0.756293
1	Deaths	6	China	2	Female	27	Age-standardized	410	Neoplasms	86	Ambient particulate matter pollution	3	Rate	2002	3.2901	4.69461	2.01239
1	Deaths	6	China	3	Both	27	Age-standardized	410	Neoplasms	86	Ambient particulate matter pollution	3	Rate	2002	6.17388	8.57677	3.82754
1	Deaths	6	China	1	Male	27	Age-standardized	409	Non-communicable diseases	86	Ambient particulate matter pollution	3	Rate	2003	118.532	156.577	83.4001
1	Deaths	6	China	2	Female	27	Age-standardized	409	Non-communicable diseases	86	Ambient particulate matter pollution	3	Rate	2003	66.9207	90.0464	45.9073
1	Deaths	6	China	3	Both	27	Age-standardized	409	Non-communicable diseases	86	Ambient particulate matter pollution	3	Rate	2003	88.5262	115.614	62.4508
1	Deaths	6	China	1	Male	27	Age-standardized	409	Non-communicable diseases	86	Ambient particulate matter pollution	3	Rate	1999	111.299	155.911	71.766
1	Deaths	6	China	2	Female	27	Age-standardized	409	Non-communicable diseases	86	Ambient particulate matter pollution	3	Rate	1999	61.4982	88.6348	38.6037
1	Deaths	6	China	3	Both	27	Age-standardized	409	Non-communicable diseases	86	Ambient particulate matter pollution	3	Rate	1999	82.1464	116.602	53.2607
1	Deaths	6	China	1	Male	27	Age-standardized	974	Diabetes and kidney diseases	86	Ambient particulate matter pollution	3	Rate	2003	1.43331	2.02014	0.873783
1	Deaths	6	China	2	Female	27	Age-standardized	974	Diabetes and kidney diseases	86	Ambient particulate matter pollution	3	Rate	2003	1.28647	1.89812	0.791321
1	Deaths	6	China	3	Both	27	Age-standardized	974	Diabetes and kidney diseases	86	Ambient particulate matter pollution	3	Rate	2003	1.32339	1.87481	0.815123
1	Deaths	6	China	1	Male	27	Age-standardized	491	Cardiovascular diseases	86	Ambient particulate matter pollution	3	Rate	1999	55.0743	77.5165	34.1951
1	Deaths	6	China	2	Female	27	Age-standardized	491	Cardiovascular diseases	86	Ambient particulate matter pollution	3	Rate	1999	30.5894	45.5042	18.4887
1	Deaths	6	China	3	Both	27	Age-standardized	491	Cardiovascular diseases	86	Ambient particulate matter pollution	3	Rate	1999	41.2151	58.3061	26.097
1	Deaths	6	China	1	Male	27	Age-standardized	508	Chronic respiratory diseases	86	Ambient particulate matter pollution	3	Rate	2003	42.713	57.7915	29.6896
1	Deaths	6	China	2	Female	27	Age-standardized	508	Chronic respiratory diseases	86	Ambient particulate matter pollution	3	Rate	2003	24.7925	34.483	16.3771
1	Deaths	6	China	3	Both	27	Age-standardized	508	Chronic respiratory diseases	86	Ambient particulate matter pollution	3	Rate	2003	31.6185	42.4679	22.0058
1	Deaths	6	China	1	Male	27	Age-standardized	329	Otitis media	86	Ambient particulate matter pollution	3	Rate	2001	6.87e-07	1.13e-06	3.69e-07
1	Deaths	6	China	2	Female	27	Age-standardized	329	Otitis media	86	Ambient particulate matter pollution	3	Rate	2001	1.27e-06	2.23e-06	5.16e-07
1	Deaths	6	China	3	Both	27	Age-standardized	329	Otitis media	86	Ambient particulate matter pollution	3	Rate	2001	9.51e-07	1.55e-06	5.13e-07
1	Deaths	6	China	1	Male	27	Age-standardized	332	Meningitis	86	Ambient particulate matter pollution	3	Rate	2001	0.00329376	0.00478971	0.00197275
1	Deaths	6	China	1	Male	27	Age-standardized	385	Other neonatal disorders	86	Ambient particulate matter pollution	3	Rate	2003	0.092235	0.131345	0.0569939
1	Deaths	6	China	2	Female	27	Age-standardized	385	Other neonatal disorders	86	Ambient particulate matter pollution	3	Rate	2003	0.0784213	0.10953	0.0507795
1	Deaths	6	China	3	Both	27	Age-standardized	385	Other neonatal disorders	86	Ambient particulate matter pollution	3	Rate	2003	0.0859669	0.119417	0.0556826
1	Deaths	6	China	1	Male	27	Age-standardized	329	Otitis media	86	Ambient particulate matter pollution	3	Rate	2008	1.23e-07	1.92e-07	7.45e-08
1	Deaths	6	China	2	Female	27	Age-standardized	329	Otitis media	86	Ambient particulate matter pollution	3	Rate	2008	4.91e-07	7.57e-07	2.34e-07
1	Deaths	6	China	3	Both	27	Age-standardized	329	Otitis media	86	Ambient particulate matter pollution	3	Rate	2008	2.9e-07	4.28e-07	1.65e-07
1	Deaths	6	China	1	Male	27	Age-standardized	332	Meningitis	86	Ambient particulate matter pollution	3	Rate	2008	0.00273443	0.00363271	0.00189438
1	Deaths	6	China	1	Male	27	Age-standardized	385	Other neonatal disorders	86	Ambient particulate matter pollution	3	Rate	2005	0.100341	0.142347	0.0636517
1	Deaths	6	China	2	Female	27	Age-standardized	385	Other neonatal disorders	86	Ambient particulate matter pollution	3	Rate	2005	0.0872759	0.122439	0.0578868
1	Deaths	6	China	3	Both	27	Age-standardized	385	Other neonatal disorders	86	Ambient particulate matter pollution	3	Rate	2005	0.0944325	0.129518	0.0613383
1	Deaths	6	China	1	Male	27	Age-standardized	493	Ischemic heart disease	86	Ambient particulate matter pollution	3	Rate	2004	21.6565	28.0661	14.9717
1	Deaths	6	China	2	Female	27	Age-standardized	493	Ischemic heart disease	86	Ambient particulate matter pollution	3	Rate	2004	12.387	16.4838	8.34191
1	Deaths	6	China	3	Both	27	Age-standardized	493	Ischemic heart disease	86	Ambient particulate matter pollution	3	Rate	2004	16.3627	21.2979	11.3685
1	Deaths	6	China	1	Male	27	Age-standardized	956	Respiratory infections and tuberculosis	86	Ambient particulate matter pollution	3	Rate	1999	7.81235	11.7941	4.81302
1	Deaths	6	China	2	Female	27	Age-standardized	956	Respiratory infections and tuberculosis	86	Ambient particulate matter pollution	3	Rate	1999	5.91577	8.99684	3.53709
1	Deaths	6	China	3	Both	27	Age-standardized	956	Respiratory infections and tuberculosis	86	Ambient particulate matter pollution	3	Rate	1999	6.57517	9.90796	4.02992
1	Deaths	6	China	1	Male	27	Age-standardized	410	Neoplasms	86	Ambient particulate matter pollution	3	Rate	2005	10.9386	15.1368	7.09124
1	Deaths	6	China	2	Female	27	Age-standardized	410	Neoplasms	86	Ambient particulate matter pollution	3	Rate	2005	3.77583	5.29443	2.39494
1	Deaths	6	China	3	Both	27	Age-standardized	410	Neoplasms	86	Ambient particulate matter pollution	3	Rate	2005	7.04723	9.66997	4.60959
1	Deaths	6	China	1	Male	27	Age-standardized	383	Neonatal sepsis and other neonatal infections	86	Ambient particulate matter pollution	3	Rate	2003	0.0252148	0.035544	0.0163574
1	Deaths	6	China	2	Female	27	Age-standardized	383	Neonatal sepsis and other neonatal infections	86	Ambient particulate matter pollution	3	Rate	2003	0.016718	0.0233744	0.0109636
1	Deaths	6	China	3	Both	27	Age-standardized	383	Neonatal sepsis and other neonatal infections	86	Ambient particulate matter pollution	3	Rate	2003	0.0213582	0.0296383	0.0141268
1	Deaths	6	China	1	Male	27	Age-standardized	384	Hemolytic disease and other neonatal jaundice	86	Ambient particulate matter pollution	3	Rate	2003	0.0258539	0.0373399	0.0162144
1	Deaths	6	China	2	Female	27	Age-standardized	384	Hemolytic disease and other neonatal jaundice	86	Ambient particulate matter pollution	3	Rate	2003	0.0167481	0.0237713	0.0106566
1	Deaths	6	China	3	Both	27	Age-standardized	384	Hemolytic disease and other neonatal jaundice	86	Ambient particulate matter pollution	3	Rate	2003	0.0217212	0.0306699	0.0139139
1	Deaths	6	China	1	Male	27	Age-standardized	410	Neoplasms	86	Ambient particulate matter pollution	3	Rate	2003	10.0124	14.0053	6.27084
1	Deaths	6	China	2	Female	27	Age-standardized	410	Neoplasms	86	Ambient particulate matter pollution	3	Rate	2003	3.46317	5.02569	2.1295
1	Deaths	6	China	3	Both	27	Age-standardized	410	Neoplasms	86	Ambient particulate matter pollution	3	Rate	2003	6.46136	9.00407	4.01985
1	Deaths	6	China	1	Male	27	Age-standardized	495	Ischemic stroke	86	Ambient particulate matter pollution	3	Rate	2004	16.2679	20.6651	11.482
1	Deaths	6	China	2	Female	27	Age-standardized	495	Ischemic stroke	86	Ambient particulate matter pollution	3	Rate	2004	9.7699	12.862	6.64493
1	Deaths	6	China	3	Both	27	Age-standardized	495	Ischemic stroke	86	Ambient particulate matter pollution	3	Rate	2004	12.5016	16.0306	8.67791
1	Deaths	6	China	1	Male	27	Age-standardized	493	Ischemic heart disease	86	Ambient particulate matter pollution	3	Rate	2009	27.2675	32.6801	21.3724
1	Deaths	6	China	2	Female	27	Age-standardized	493	Ischemic heart disease	86	Ambient particulate matter pollution	3	Rate	2009	14.9554	18.5744	11.143
1	Deaths	6	China	3	Both	27	Age-standardized	493	Ischemic heart disease	86	Ambient particulate matter pollution	3	Rate	2009	20.1467	24.1977	15.6653
1	Deaths	6	China	1	Male	27	Age-standardized	383	Neonatal sepsis and other neonatal infections	86	Ambient particulate matter pollution	3	Rate	2000	0.0256665	0.0379783	0.0149255
1	Deaths	6	China	2	Female	27	Age-standardized	383	Neonatal sepsis and other neonatal infections	86	Ambient particulate matter pollution	3	Rate	2000	0.0162045	0.0242428	0.00956207
1	Deaths	6	China	3	Both	27	Age-standardized	383	Neonatal sepsis and other neonatal infections	86	Ambient particulate matter pollution	3	Rate	2000	0.0213348	0.031152	0.0127517
1	Deaths	6	China	1	Male	27	Age-standardized	384	Hemolytic disease and other neonatal jaundice	86	Ambient particulate matter pollution	3	Rate	2000	0.0287113	0.0435141	0.0163364
1	Deaths	6	China	2	Female	27	Age-standardized	384	Hemolytic disease and other neonatal jaundice	86	Ambient particulate matter pollution	3	Rate	2000	0.0193907	0.0288894	0.0109493
1	Deaths	6	China	3	Both	27	Age-standardized	384	Hemolytic disease and other neonatal jaundice	86	Ambient particulate matter pollution	3	Rate	2000	0.0244447	0.0361301	0.0140836
1	Deaths	6	China	1	Male	27	Age-standardized	976	Diabetes mellitus type 2	86	Ambient particulate matter pollution	3	Rate	1999	1.14941	1.69776	0.664665
1	Deaths	6	China	2	Female	27	Age-standardized	976	Diabetes mellitus type 2	86	Ambient particulate matter pollution	3	Rate	1999	0.975954	1.54427	0.545025
1	Deaths	6	China	3	Both	27	Age-standardized	976	Diabetes mellitus type 2	86	Ambient particulate matter pollution	3	Rate	1999	1.03001	1.5584	0.591832
1	Deaths	6	China	1	Male	27	Age-standardized	494	Stroke	86	Ambient particulate matter pollution	3	Rate	1999	39.4084	55.25	24.6077
1	Deaths	6	China	2	Female	27	Age-standardized	494	Stroke	86	Ambient particulate matter pollution	3	Rate	1999	22.307	33.129	13.4565
1	Deaths	6	China	3	Both	27	Age-standardized	494	Stroke	86	Ambient particulate matter pollution	3	Rate	1999	29.7467	42.2847	18.8516
1	Deaths	6	China	2	Female	27	Age-standardized	332	Meningitis	86	Ambient particulate matter pollution	3	Rate	2008	0.00260328	0.00351719	0.00179404
1	Deaths	6	China	3	Both	27	Age-standardized	332	Meningitis	86	Ambient particulate matter pollution	3	Rate	2008	0.00267504	0.00355122	0.00188951
1	Deaths	6	China	1	Male	27	Age-standardized	380	Neonatal disorders	86	Ambient particulate matter pollution	3	Rate	2008	1.12697	1.53219	0.784941
1	Deaths	6	China	2	Female	27	Age-standardized	380	Neonatal disorders	86	Ambient particulate matter pollution	3	Rate	2008	0.940117	1.23551	0.664865
1	Deaths	6	China	3	Both	27	Age-standardized	380	Neonatal disorders	86	Ambient particulate matter pollution	3	Rate	2008	1.04232	1.38397	0.734914
1	Deaths	6	China	1	Male	27	Age-standardized	381	Neonatal preterm birth	86	Ambient particulate matter pollution	3	Rate	2008	0.528106	0.717366	0.36454
1	Deaths	6	China	2	Female	27	Age-standardized	381	Neonatal preterm birth	86	Ambient particulate matter pollution	3	Rate	2008	0.438047	0.574306	0.311423
1	Deaths	6	China	3	Both	27	Age-standardized	381	Neonatal preterm birth	86	Ambient particulate matter pollution	3	Rate	2008	0.487308	0.645272	0.342353
1	Deaths	6	China	1	Male	27	Age-standardized	493	Ischemic heart disease	86	Ambient particulate matter pollution	3	Rate	2002	18.943	25.2221	12.5879
1	Deaths	6	China	2	Female	27	Age-standardized	493	Ischemic heart disease	86	Ambient particulate matter pollution	3	Rate	2002	10.5699	14.5642	6.8336
1	Deaths	6	China	3	Both	27	Age-standardized	493	Ischemic heart disease	86	Ambient particulate matter pollution	3	Rate	2002	14.1762	19.0484	9.52995
1	Deaths	6	China	1	Male	27	Age-standardized	382	Neonatal encephalopathy due to birth asphyxia and trauma	86	Ambient particulate matter pollution	3	Rate	2008	0.447172	0.616086	0.30427
1	Deaths	6	China	2	Female	27	Age-standardized	382	Neonatal encephalopathy due to birth asphyxia and trauma	86	Ambient particulate matter pollution	3	Rate	2008	0.378298	0.502932	0.262202
1	Deaths	6	China	3	Both	27	Age-standardized	382	Neonatal encephalopathy due to birth asphyxia and trauma	86	Ambient particulate matter pollution	3	Rate	2008	0.415971	0.559268	0.293057
1	Deaths	6	China	1	Male	27	Age-standardized	509	Chronic obstructive pulmonary disease	86	Ambient particulate matter pollution	3	Rate	2004	42.0961	55.5813	29.5289
1	Deaths	6	China	2	Female	27	Age-standardized	509	Chronic obstructive pulmonary disease	86	Ambient particulate matter pollution	3	Rate	2004	24.0964	32.7546	16.3787
1	Deaths	6	China	3	Both	27	Age-standardized	509	Chronic obstructive pulmonary disease	86	Ambient particulate matter pollution	3	Rate	2004	30.9557	40.9933	21.8693
1	Deaths	6	China	1	Male	27	Age-standardized	493	Ischemic heart disease	86	Ambient particulate matter pollution	3	Rate	2003	20.1646	26.58	14.0486
1	Deaths	6	China	2	Female	27	Age-standardized	493	Ischemic heart disease	86	Ambient particulate matter pollution	3	Rate	2003	11.5256	15.7409	7.66482
1	Deaths	6	China	3	Both	27	Age-standardized	493	Ischemic heart disease	86	Ambient particulate matter pollution	3	Rate	2003	15.2414	20.3228	10.6238
1	Deaths	6	China	1	Male	27	Age-standardized	956	Respiratory infections and tuberculosis	86	Ambient particulate matter pollution	3	Rate	2000	7.54784	11.1371	4.56123
1	Deaths	6	China	2	Female	27	Age-standardized	956	Respiratory infections and tuberculosis	86	Ambient particulate matter pollution	3	Rate	2000	5.65784	8.51675	3.41766
1	Deaths	6	China	3	Both	27	Age-standardized	956	Respiratory infections and tuberculosis	86	Ambient particulate matter pollution	3	Rate	2000	6.32486	9.47935	3.8545
1	Deaths	6	China	1	Male	27	Age-standardized	1029	Total cancers	86	Ambient particulate matter pollution	3	Rate	1997	7.20639	10.8346	4.02456
1	Deaths	6	China	2	Female	27	Age-standardized	1029	Total cancers	86	Ambient particulate matter pollution	3	Rate	1997	2.38215	3.63456	1.26229
1	Deaths	6	China	3	Both	27	Age-standardized	1029	Total cancers	86	Ambient particulate matter pollution	3	Rate	1997	4.58449	6.82552	2.51367
1	Deaths	6	China	1	Male	27	Age-standardized	322	Lower respiratory infections	86	Ambient particulate matter pollution	3	Rate	1998	7.96476	12.2799	4.75882
1	Deaths	6	China	2	Female	27	Age-standardized	322	Lower respiratory infections	86	Ambient particulate matter pollution	3	Rate	1998	6.1057	9.51689	3.53607
1	Deaths	6	China	3	Both	27	Age-standardized	322	Lower respiratory infections	86	Ambient particulate matter pollution	3	Rate	1998	6.74872	10.5336	3.89567
1	Deaths	6	China	1	Male	27	Age-standardized	328	Upper respiratory infections	86	Ambient particulate matter pollution	3	Rate	2001	0.00086629	0.00164994	0.000166708
1	Deaths	6	China	2	Female	27	Age-standardized	328	Upper respiratory infections	86	Ambient particulate matter pollution	3	Rate	2001	0.000921453	0.00170164	0.00016888
1	Deaths	6	China	3	Both	27	Age-standardized	328	Upper respiratory infections	86	Ambient particulate matter pollution	3	Rate	2001	0.000891562	0.00166153	0.000172011
1	Deaths	6	China	1	Male	27	Age-standardized	426	Tracheal, bronchus, and lung cancer	86	Ambient particulate matter pollution	3	Rate	2003	10.0124	14.0053	6.27084
1	Deaths	6	China	2	Female	27	Age-standardized	426	Tracheal, bronchus, and lung cancer	86	Ambient particulate matter pollution	3	Rate	2003	3.46317	5.02569	2.1295
1	Deaths	6	China	3	Both	27	Age-standardized	426	Tracheal, bronchus, and lung cancer	86	Ambient particulate matter pollution	3	Rate	2003	6.46136	9.00407	4.01985
1	Deaths	6	China	1	Male	27	Age-standardized	496	Intracerebral hemorrhage	86	Ambient particulate matter pollution	3	Rate	2006	25.8549	32.4653	18.5009
1	Deaths	6	China	2	Female	27	Age-standardized	496	Intracerebral hemorrhage	86	Ambient particulate matter pollution	3	Rate	2006	14.4279	18.6507	10.0676
1	Deaths	6	China	3	Both	27	Age-standardized	496	Intracerebral hemorrhage	86	Ambient particulate matter pollution	3	Rate	2006	19.5047	24.6218	14.0864
1	Deaths	6	China	1	Male	27	Age-standardized	493	Ischemic heart disease	86	Ambient particulate matter pollution	3	Rate	2005	22.7634	29.4631	16.047
1	Deaths	6	China	2	Female	27	Age-standardized	493	Ischemic heart disease	86	Ambient particulate matter pollution	3	Rate	2005	12.9133	17.1394	8.77706
1	Deaths	6	China	3	Both	27	Age-standardized	493	Ischemic heart disease	86	Ambient particulate matter pollution	3	Rate	2005	17.1199	22.1623	12.2366
1	Deaths	6	China	1	Male	27	Age-standardized	496	Intracerebral hemorrhage	86	Ambient particulate matter pollution	3	Rate	1999	22.2052	31.7806	13.5274
1	Deaths	6	China	2	Female	27	Age-standardized	496	Intracerebral hemorrhage	86	Ambient particulate matter pollution	3	Rate	1999	12.2376	18.4201	7.3429
1	Deaths	6	China	3	Both	27	Age-standardized	496	Intracerebral hemorrhage	86	Ambient particulate matter pollution	3	Rate	1999	16.6503	23.8145	10.4789
1	Deaths	6	China	1	Male	27	Age-standardized	322	Lower respiratory infections	86	Ambient particulate matter pollution	3	Rate	2001	7.18287	10.472	4.5146
1	Deaths	6	China	2	Female	27	Age-standardized	322	Lower respiratory infections	86	Ambient particulate matter pollution	3	Rate	2001	5.2652	7.71999	3.28512
1	Deaths	6	China	3	Both	27	Age-standardized	322	Lower respiratory infections	86	Ambient particulate matter pollution	3	Rate	2001	5.94501	8.70161	3.71977
1	Deaths	6	China	1	Male	27	Age-standardized	495	Ischemic stroke	86	Ambient particulate matter pollution	3	Rate	2002	14.9831	19.8194	10.1341
1	Deaths	6	China	2	Female	27	Age-standardized	495	Ischemic stroke	86	Ambient particulate matter pollution	3	Rate	2002	8.9492	12.2364	5.83949
1	Deaths	6	China	3	Both	27	Age-standardized	495	Ischemic stroke	86	Ambient particulate matter pollution	3	Rate	2002	11.4851	15.2169	7.76817
1	Deaths	6	China	1	Male	27	Age-standardized	294	All causes	86	Ambient particulate matter pollution	3	Rate	2012	135.437	156.46	111.111
1	Deaths	6	China	2	Female	27	Age-standardized	294	All causes	86	Ambient particulate matter pollution	3	Rate	2012	67.4012	81.0962	53.4107
1	Deaths	6	China	3	Both	27	Age-standardized	294	All causes	86	Ambient particulate matter pollution	3	Rate	2012	94.887	110.198	77.5887
1	Deaths	6	China	1	Male	27	Age-standardized	495	Ischemic stroke	86	Ambient particulate matter pollution	3	Rate	2003	15.5055	20.5541	10.8415
1	Deaths	6	China	2	Female	27	Age-standardized	495	Ischemic stroke	86	Ambient particulate matter pollution	3	Rate	2003	9.40813	12.6796	6.24631
1	Deaths	6	China	3	Both	27	Age-standardized	495	Ischemic stroke	86	Ambient particulate matter pollution	3	Rate	2003	11.9725	15.7625	8.29167
1	Deaths	6	China	1	Male	27	Age-standardized	495	Ischemic stroke	86	Ambient particulate matter pollution	3	Rate	2005	16.6543	21.1633	11.8424
1	Deaths	6	China	2	Female	27	Age-standardized	495	Ischemic stroke	86	Ambient particulate matter pollution	3	Rate	2005	9.87606	13.0477	6.77417
1	Deaths	6	China	3	Both	27	Age-standardized	495	Ischemic stroke	86	Ambient particulate matter pollution	3	Rate	2005	12.7148	16.3092	9.0036
1	Deaths	6	China	1	Male	27	Age-standardized	640	Other non-communicable diseases	86	Ambient particulate matter pollution	3	Rate	1999	0.0023884	0.00499734	0.00074403
1	Deaths	6	China	2	Female	27	Age-standardized	640	Other non-communicable diseases	86	Ambient particulate matter pollution	3	Rate	1999	0.00150751	0.00363323	0.000401844
1	Deaths	6	China	3	Both	27	Age-standardized	640	Other non-communicable diseases	86	Ambient particulate matter pollution	3	Rate	1999	0.00198405	0.00433247	0.000640235
1	Deaths	6	China	1	Male	27	Age-standardized	686	Sudden infant death syndrome	86	Ambient particulate matter pollution	3	Rate	1999	0.0023884	0.00499734	0.00074403
1	Deaths	6	China	2	Female	27	Age-standardized	686	Sudden infant death syndrome	86	Ambient particulate matter pollution	3	Rate	1999	0.00150751	0.00363323	0.000401844
1	Deaths	6	China	3	Both	27	Age-standardized	686	Sudden infant death syndrome	86	Ambient particulate matter pollution	3	Rate	1999	0.00198405	0.00433247	0.000640235
1	Deaths	6	China	1	Male	27	Age-standardized	640	Other non-communicable diseases	86	Ambient particulate matter pollution	3	Rate	1997	0.00209506	0.00467699	0.000643257
1	Deaths	6	China	2	Female	27	Age-standardized	640	Other non-communicable diseases	86	Ambient particulate matter pollution	3	Rate	1997	0.00146932	0.00374929	0.000362448
1	Deaths	6	China	3	Both	27	Age-standardized	640	Other non-communicable diseases	86	Ambient particulate matter pollution	3	Rate	1997	0.00180623	0.00410488	0.000551333
1	Deaths	6	China	1	Male	27	Age-standardized	426	Tracheal, bronchus, and lung cancer	86	Ambient particulate matter pollution	3	Rate	2000	8.67773	12.2721	5.14486
1	Deaths	6	China	2	Female	27	Age-standardized	426	Tracheal, bronchus, and lung cancer	86	Ambient particulate matter pollution	3	Rate	2000	2.92564	4.3254	1.62826
1	Deaths	6	China	3	Both	27	Age-standardized	426	Tracheal, bronchus, and lung cancer	86	Ambient particulate matter pollution	3	Rate	2000	5.55447	7.94799	3.33581
1	Deaths	6	China	1	Male	27	Age-standardized	337	Encephalitis	86	Ambient particulate matter pollution	3	Rate	1999	0.0013229	0.00203216	0.000687337
1	Deaths	6	China	2	Female	27	Age-standardized	337	Encephalitis	86	Ambient particulate matter pollution	3	Rate	1999	0.00112846	0.00176473	0.000568567
1	Deaths	6	China	3	Both	27	Age-standardized	337	Encephalitis	86	Ambient particulate matter pollution	3	Rate	1999	0.00123371	0.00185163	0.000649431
1	Deaths	6	China	1	Male	27	Age-standardized	295	Communicable, maternal, neonatal, and nutritional diseases	86	Ambient particulate matter pollution	3	Rate	2007	6.64834	8.90961	4.7638
1	Deaths	6	China	2	Female	27	Age-standardized	295	Communicable, maternal, neonatal, and nutritional diseases	86	Ambient particulate matter pollution	3	Rate	2007	4.42779	5.91391	3.17003
1	Deaths	6	China	3	Both	27	Age-standardized	295	Communicable, maternal, neonatal, and nutritional diseases	86	Ambient particulate matter pollution	3	Rate	2007	5.24304	7.01846	3.76197
1	Deaths	6	China	1	Male	27	Age-standardized	383	Neonatal sepsis and other neonatal infections	86	Ambient particulate matter pollution	3	Rate	2015	0.0262756	0.0341023	0.019081
1	Deaths	6	China	2	Female	27	Age-standardized	383	Neonatal sepsis and other neonatal infections	86	Ambient particulate matter pollution	3	Rate	2015	0.0207914	0.0268685	0.0156655
1	Deaths	6	China	3	Both	27	Age-standardized	383	Neonatal sepsis and other neonatal infections	86	Ambient particulate matter pollution	3	Rate	2015	0.0237486	0.0301004	0.0180616
1	Deaths	6	China	1	Male	27	Age-standardized	384	Hemolytic disease and other neonatal jaundice	86	Ambient particulate matter pollution	3	Rate	2015	0.0151643	0.019893	0.0108433
1	Deaths	6	China	2	Female	27	Age-standardized	384	Hemolytic disease and other neonatal jaundice	86	Ambient particulate matter pollution	3	Rate	2015	0.0107789	0.0141028	0.0078409
1	Deaths	6	China	3	Both	27	Age-standardized	384	Hemolytic disease and other neonatal jaundice	86	Ambient particulate matter pollution	3	Rate	2015	0.0131436	0.0168229	0.00981432
1	Deaths	6	China	1	Male	27	Age-standardized	956	Respiratory infections and tuberculosis	86	Ambient particulate matter pollution	3	Rate	2004	6.23421	8.67183	3.97652
1	Deaths	6	China	2	Female	27	Age-standardized	956	Respiratory infections and tuberculosis	86	Ambient particulate matter pollution	3	Rate	2004	4.23797	6.00909	2.76865
1	Deaths	6	China	3	Both	27	Age-standardized	956	Respiratory infections and tuberculosis	86	Ambient particulate matter pollution	3	Rate	2004	4.95051	7.00945	3.23901
1	Deaths	6	China	1	Male	27	Age-standardized	497	Subarachnoid hemorrhage	86	Ambient particulate matter pollution	3	Rate	2003	2.3397	3.24306	1.35249
1	Deaths	6	China	2	Female	27	Age-standardized	497	Subarachnoid hemorrhage	86	Ambient particulate matter pollution	3	Rate	2003	1.47177	2.02298	0.960528
1	Deaths	6	China	3	Both	27	Age-standardized	497	Subarachnoid hemorrhage	86	Ambient particulate matter pollution	3	Rate	2003	1.85587	2.54637	1.19743
1	Deaths	6	China	1	Male	27	Age-standardized	976	Diabetes mellitus type 2	86	Ambient particulate matter pollution	3	Rate	2004	1.52908	2.10206	0.961592
1	Deaths	6	China	2	Female	27	Age-standardized	976	Diabetes mellitus type 2	86	Ambient particulate matter pollution	3	Rate	2004	1.36049	1.99715	0.823429
1	Deaths	6	China	3	Both	27	Age-standardized	976	Diabetes mellitus type 2	86	Ambient particulate matter pollution	3	Rate	2004	1.40482	2.01611	0.880885
1	Deaths	6	China	1	Male	27	Age-standardized	426	Tracheal, bronchus, and lung cancer	86	Ambient particulate matter pollution	3	Rate	2015	14.1055	18.2114	10.058
1	Deaths	6	China	2	Female	27	Age-standardized	426	Tracheal, bronchus, and lung cancer	86	Ambient particulate matter pollution	3	Rate	2015	4.69623	6.17356	3.3231
1	Deaths	6	China	3	Both	27	Age-standardized	426	Tracheal, bronchus, and lung cancer	86	Ambient particulate matter pollution	3	Rate	2015	8.89691	11.3428	6.40386
1	Deaths	6	China	1	Male	27	Age-standardized	509	Chronic obstructive pulmonary disease	86	Ambient particulate matter pollution	3	Rate	2005	40.9937	54.3239	29.2376
1	Deaths	6	China	2	Female	27	Age-standardized	509	Chronic obstructive pulmonary disease	86	Ambient particulate matter pollution	3	Rate	2005	22.9362	30.8092	15.8238
1	Deaths	6	China	3	Both	27	Age-standardized	509	Chronic obstructive pulmonary disease	86	Ambient particulate matter pollution	3	Rate	2005	29.764	39.4744	21.096
1	Deaths	6	China	1	Male	27	Age-standardized	957	Enteric infections	86	Ambient particulate matter pollution	3	Rate	1999	0.00838659	0.0128414	0.00464776
1	Deaths	6	China	2	Female	27	Age-standardized	957	Enteric infections	86	Ambient particulate matter pollution	3	Rate	1999	0.00881054	0.0133324	0.0048436
1	Deaths	6	China	3	Both	27	Age-standardized	957	Enteric infections	86	Ambient particulate matter pollution	3	Rate	1999	0.00858125	0.0129955	0.00477097
1	Deaths	6	China	1	Male	27	Age-standardized	509	Chronic obstructive pulmonary disease	86	Ambient particulate matter pollution	3	Rate	2002	44.4349	60.676	29.9565
1	Deaths	6	China	2	Female	27	Age-standardized	509	Chronic obstructive pulmonary disease	86	Ambient particulate matter pollution	3	Rate	2002	25.5562	36.1614	16.0427
1	Deaths	6	China	3	Both	27	Age-standardized	509	Chronic obstructive pulmonary disease	86	Ambient particulate matter pollution	3	Rate	2002	32.7367	45.0146	22.1085
1	Deaths	6	China	1	Male	27	Age-standardized	409	Non-communicable diseases	86	Ambient particulate matter pollution	3	Rate	2001	116.573	157.295	77.9409
1	Deaths	6	China	2	Female	27	Age-standardized	409	Non-communicable diseases	86	Ambient particulate matter pollution	3	Rate	2001	64.6517	91.1042	42.9153
1	Deaths	6	China	3	Both	27	Age-standardized	409	Non-communicable diseases	86	Ambient particulate matter pollution	3	Rate	2001	86.3552	116.391	58.3776
1	Deaths	6	China	1	Male	27	Age-standardized	493	Ischemic heart disease	86	Ambient particulate matter pollution	3	Rate	2006	23.0825	28.9345	16.9742
1	Deaths	6	China	2	Female	27	Age-standardized	493	Ischemic heart disease	86	Ambient particulate matter pollution	3	Rate	2006	13.1479	16.9609	9.30007
1	Deaths	6	China	3	Both	27	Age-standardized	493	Ischemic heart disease	86	Ambient particulate matter pollution	3	Rate	2006	17.3844	21.7957	12.7558
1	Deaths	6	China	1	Male	27	Age-standardized	956	Respiratory infections and tuberculosis	86	Ambient particulate matter pollution	3	Rate	2013	5.2871	6.9573	3.77601
1	Deaths	6	China	2	Female	27	Age-standardized	956	Respiratory infections and tuberculosis	86	Ambient particulate matter pollution	3	Rate	2013	2.78394	3.69589	1.99376
1	Deaths	6	China	3	Both	27	Age-standardized	956	Respiratory infections and tuberculosis	86	Ambient particulate matter pollution	3	Rate	2013	3.61428	4.76161	2.6077
1	Deaths	6	China	1	Male	27	Age-standardized	497	Subarachnoid hemorrhage	86	Ambient particulate matter pollution	3	Rate	2000	3.79218	5.77605	1.4283
1	Deaths	6	China	2	Female	27	Age-standardized	497	Subarachnoid hemorrhage	86	Ambient particulate matter pollution	3	Rate	2000	2.399	3.51316	1.41623
1	Deaths	6	China	3	Both	27	Age-standardized	497	Subarachnoid hemorrhage	86	Ambient particulate matter pollution	3	Rate	2000	3.02202	4.43609	1.65667
1	Deaths	6	China	1	Male	27	Age-standardized	497	Subarachnoid hemorrhage	86	Ambient particulate matter pollution	3	Rate	2006	1.69552	2.33479	1.1544
1	Deaths	6	China	2	Female	27	Age-standardized	497	Subarachnoid hemorrhage	86	Ambient particulate matter pollution	3	Rate	2006	1.02677	1.35042	0.710001
1	Deaths	6	China	3	Both	27	Age-standardized	497	Subarachnoid hemorrhage	86	Ambient particulate matter pollution	3	Rate	2006	1.32085	1.70208	0.924759
1	Deaths	6	China	1	Male	27	Age-standardized	497	Subarachnoid hemorrhage	86	Ambient particulate matter pollution	3	Rate	2015	1.83549	2.32529	1.2003
1	Deaths	6	China	2	Female	27	Age-standardized	497	Subarachnoid hemorrhage	86	Ambient particulate matter pollution	3	Rate	2015	1.01612	1.24181	0.771305
1	Deaths	6	China	3	Both	27	Age-standardized	497	Subarachnoid hemorrhage	86	Ambient particulate matter pollution	3	Rate	2015	1.379	1.66156	1.03745
1	Deaths	6	China	1	Male	27	Age-standardized	961	Other infectious diseases	86	Ambient particulate matter pollution	3	Rate	1999	0.00561118	0.00835325	0.00321285
1	Deaths	6	China	2	Female	27	Age-standardized	961	Other infectious diseases	86	Ambient particulate matter pollution	3	Rate	1999	0.00479705	0.00720749	0.00281046
1	Deaths	6	China	3	Both	27	Age-standardized	961	Other infectious diseases	86	Ambient particulate matter pollution	3	Rate	1999	0.00523771	0.00761345	0.00305557
1	Deaths	6	China	1	Male	27	Age-standardized	974	Diabetes and kidney diseases	86	Ambient particulate matter pollution	3	Rate	1999	1.14941	1.69776	0.664665
1	Deaths	6	China	2	Female	27	Age-standardized	974	Diabetes and kidney diseases	86	Ambient particulate matter pollution	3	Rate	1999	0.975954	1.54427	0.545025
1	Deaths	6	China	3	Both	27	Age-standardized	974	Diabetes and kidney diseases	86	Ambient particulate matter pollution	3	Rate	1999	1.03001	1.5584	0.591832
1	Deaths	6	China	1	Male	27	Age-standardized	976	Diabetes mellitus type 2	86	Ambient particulate matter pollution	3	Rate	2013	1.95325	2.64083	1.33687
1	Deaths	6	China	2	Female	27	Age-standardized	976	Diabetes mellitus type 2	86	Ambient particulate matter pollution	3	Rate	2013	1.47282	2.04687	1.01124
1	Deaths	6	China	3	Both	27	Age-standardized	976	Diabetes mellitus type 2	86	Ambient particulate matter pollution	3	Rate	2013	1.63418	2.17647	1.13831
1	Deaths	6	China	1	Male	27	Age-standardized	328	Upper respiratory infections	86	Ambient particulate matter pollution	3	Rate	2000	0.00100538	0.00195437	0.000161964
1	Deaths	6	China	2	Female	27	Age-standardized	328	Upper respiratory infections	86	Ambient particulate matter pollution	3	Rate	2000	0.00107929	0.00205496	0.000165348
1	Deaths	6	China	3	Both	27	Age-standardized	328	Upper respiratory infections	86	Ambient particulate matter pollution	3	Rate	2000	0.00103931	0.00199016	0.000173708
1	Deaths	6	China	1	Male	27	Age-standardized	491	Cardiovascular diseases	86	Ambient particulate matter pollution	3	Rate	2009	73.318	87.5282	57.1978
1	Deaths	6	China	2	Female	27	Age-standardized	491	Cardiovascular diseases	86	Ambient particulate matter pollution	3	Rate	2009	40.2176	49.7692	30.4956
1	Deaths	6	China	3	Both	27	Age-standardized	491	Cardiovascular diseases	86	Ambient particulate matter pollution	3	Rate	2009	54.3758	65.2344	42.4365
1	Deaths	6	China	1	Male	27	Age-standardized	508	Chronic respiratory diseases	86	Ambient particulate matter pollution	3	Rate	2000	46.63	66.5473	30.0958
1	Deaths	6	China	2	Female	27	Age-standardized	508	Chronic respiratory diseases	86	Ambient particulate matter pollution	3	Rate	2000	27.1392	40.2356	16.3742
1	Deaths	6	China	3	Both	27	Age-standardized	508	Chronic respiratory diseases	86	Ambient particulate matter pollution	3	Rate	2000	34.597	49.7461	22.1815
1	Deaths	6	China	1	Male	27	Age-standardized	508	Chronic respiratory diseases	86	Ambient particulate matter pollution	3	Rate	2015	30.2118	37.6189	23.9389
1	Deaths	6	China	2	Female	27	Age-standardized	508	Chronic respiratory diseases	86	Ambient particulate matter pollution	3	Rate	2015	14.3061	19.9947	10.7941
1	Deaths	6	China	3	Both	27	Age-standardized	508	Chronic respiratory diseases	86	Ambient particulate matter pollution	3	Rate	2015	19.9978	25.557	15.8237
1	Deaths	6	China	1	Male	27	Age-standardized	294	All causes	86	Ambient particulate matter pollution	3	Rate	2015	129.155	150.997	105.37
1	Deaths	6	China	2	Female	27	Age-standardized	294	All causes	86	Ambient particulate matter pollution	3	Rate	2015	62.9769	75.3571	49.3383
1	Deaths	6	China	3	Both	27	Age-standardized	294	All causes	86	Ambient particulate matter pollution	3	Rate	2015	89.8636	103.865	73.3645
1	Deaths	6	China	1	Male	27	Age-standardized	294	All causes	86	Ambient particulate matter pollution	3	Rate	2013	134.568	157.604	111.086
1	Deaths	6	China	2	Female	27	Age-standardized	294	All causes	86	Ambient particulate matter pollution	3	Rate	2013	66.3603	80.1589	52.1793
1	Deaths	6	China	3	Both	27	Age-standardized	294	All causes	86	Ambient particulate matter pollution	3	Rate	2013	93.8266	109.533	76.5365
1	Deaths	6	China	1	Male	27	Age-standardized	385	Other neonatal disorders	86	Ambient particulate matter pollution	3	Rate	1998	0.0715412	0.109148	0.0399148
1	Deaths	6	China	2	Female	27	Age-standardized	385	Other neonatal disorders	86	Ambient particulate matter pollution	3	Rate	1998	0.0579803	0.0892988	0.0327601
1	Deaths	6	China	3	Both	27	Age-standardized	385	Other neonatal disorders	86	Ambient particulate matter pollution	3	Rate	1998	0.0653043	0.0986191	0.0368795
1	Deaths	6	China	1	Male	27	Age-standardized	587	Diabetes mellitus	86	Ambient particulate matter pollution	3	Rate	2015	2.01061	2.67254	1.44315
1	Deaths	6	China	2	Female	27	Age-standardized	587	Diabetes mellitus	86	Ambient particulate matter pollution	3	Rate	2015	1.48564	2.03383	0.99981
1	Deaths	6	China	3	Both	27	Age-standardized	587	Diabetes mellitus	86	Ambient particulate matter pollution	3	Rate	2015	1.66768	2.20163	1.17348
1	Deaths	6	China	1	Male	27	Age-standardized	1029	Total cancers	86	Ambient particulate matter pollution	3	Rate	1999	8.10663	11.6803	4.79835
1	Deaths	6	China	2	Female	27	Age-standardized	1029	Total cancers	86	Ambient particulate matter pollution	3	Rate	1999	2.71146	4.03587	1.54198
1	Deaths	6	China	3	Both	27	Age-standardized	1029	Total cancers	86	Ambient particulate matter pollution	3	Rate	1999	5.17163	7.50802	3.05133
1	Deaths	6	China	1	Male	27	Age-standardized	956	Respiratory infections and tuberculosis	86	Ambient particulate matter pollution	3	Rate	2005	6.02629	8.55076	3.92302
1	Deaths	6	China	2	Female	27	Age-standardized	956	Respiratory infections and tuberculosis	86	Ambient particulate matter pollution	3	Rate	2005	3.98174	5.6154	2.63643
1	Deaths	6	China	3	Both	27	Age-standardized	956	Respiratory infections and tuberculosis	86	Ambient particulate matter pollution	3	Rate	2005	4.70885	6.62266	3.11709
1	Deaths	6	China	1	Male	27	Age-standardized	329	Otitis media	86	Ambient particulate matter pollution	3	Rate	2017	1.18e-07	2.28e-07	5.75e-08
1	Deaths	6	China	2	Female	27	Age-standardized	329	Otitis media	86	Ambient particulate matter pollution	3	Rate	2017	6.36e-07	1.14e-06	9.69e-08
1	Deaths	6	China	3	Both	27	Age-standardized	329	Otitis media	86	Ambient particulate matter pollution	3	Rate	2017	3.57e-07	5.95e-07	9.79e-08
1	Deaths	6	China	1	Male	27	Age-standardized	332	Meningitis	86	Ambient particulate matter pollution	3	Rate	2017	0.00236792	0.00313967	0.00168499
1	Deaths	6	China	1	Male	27	Age-standardized	956	Respiratory infections and tuberculosis	86	Ambient particulate matter pollution	3	Rate	2019	3.9427	5.52602	2.64567
1	Deaths	6	China	2	Female	27	Age-standardized	956	Respiratory infections and tuberculosis	86	Ambient particulate matter pollution	3	Rate	2019	2.09474	2.98491	1.38691
1	Deaths	6	China	3	Both	27	Age-standardized	956	Respiratory infections and tuberculosis	86	Ambient particulate matter pollution	3	Rate	2019	2.73094	3.78659	1.8185
1	Deaths	6	China	1	Male	27	Age-standardized	410	Neoplasms	86	Ambient particulate matter pollution	3	Rate	1998	7.63156	11.0302	4.35346
1	Deaths	6	China	2	Female	27	Age-standardized	410	Neoplasms	86	Ambient particulate matter pollution	3	Rate	1998	2.53126	3.86617	1.37143
1	Deaths	6	China	3	Both	27	Age-standardized	410	Neoplasms	86	Ambient particulate matter pollution	3	Rate	1998	4.85737	7.06005	2.79558
1	Deaths	6	China	1	Male	27	Age-standardized	329	Otitis media	86	Ambient particulate matter pollution	3	Rate	2003	2.75e-07	4.35e-07	1.57e-07
1	Deaths	6	China	2	Female	27	Age-standardized	329	Otitis media	86	Ambient particulate matter pollution	3	Rate	2003	6.39e-07	1.23e-06	3.02e-07
1	Deaths	6	China	3	Both	27	Age-standardized	329	Otitis media	86	Ambient particulate matter pollution	3	Rate	2003	4.4e-07	7.66e-07	2.48e-07
1	Deaths	6	China	1	Male	27	Age-standardized	332	Meningitis	86	Ambient particulate matter pollution	3	Rate	2003	0.0027559	0.0038945	0.00171787
1	Deaths	6	China	1	Male	27	Age-standardized	302	Diarrheal diseases	86	Ambient particulate matter pollution	3	Rate	2014	0.00208908	0.00275092	0.00147368
1	Deaths	6	China	2	Female	27	Age-standardized	302	Diarrheal diseases	86	Ambient particulate matter pollution	3	Rate	2014	0.00178149	0.00234756	0.0012871
1	Deaths	6	China	3	Both	27	Age-standardized	302	Diarrheal diseases	86	Ambient particulate matter pollution	3	Rate	2014	0.00194758	0.00251109	0.00142376
1	Deaths	6	China	1	Male	27	Age-standardized	587	Diabetes mellitus	86	Ambient particulate matter pollution	3	Rate	2019	2.05475	2.75298	1.40759
1	Deaths	6	China	2	Female	27	Age-standardized	587	Diabetes mellitus	86	Ambient particulate matter pollution	3	Rate	2019	1.55299	2.14205	1.03389
1	Deaths	6	China	3	Both	27	Age-standardized	587	Diabetes mellitus	86	Ambient particulate matter pollution	3	Rate	2019	1.73624	2.32219	1.2158
1	Deaths	6	China	2	Female	27	Age-standardized	332	Meningitis	86	Ambient particulate matter pollution	3	Rate	2017	0.00232723	0.00314074	0.00136668
1	Deaths	6	China	3	Both	27	Age-standardized	332	Meningitis	86	Ambient particulate matter pollution	3	Rate	2017	0.00234917	0.00302447	0.00164825
1	Deaths	6	China	1	Male	27	Age-standardized	380	Neonatal disorders	86	Ambient particulate matter pollution	3	Rate	2017	0.726316	0.953661	0.519847
1	Deaths	6	China	2	Female	27	Age-standardized	380	Neonatal disorders	86	Ambient particulate matter pollution	3	Rate	2017	0.613704	0.804728	0.448361
1	Deaths	6	China	3	Both	27	Age-standardized	380	Neonatal disorders	86	Ambient particulate matter pollution	3	Rate	2017	0.674373	0.858178	0.503839
1	Deaths	6	China	1	Male	27	Age-standardized	381	Neonatal preterm birth	86	Ambient particulate matter pollution	3	Rate	2017	0.37359	0.491705	0.26475
1	Deaths	6	China	2	Female	27	Age-standardized	381	Neonatal preterm birth	86	Ambient particulate matter pollution	3	Rate	2017	0.321856	0.421792	0.236382
1	Deaths	6	China	3	Both	27	Age-standardized	381	Neonatal preterm birth	86	Ambient particulate matter pollution	3	Rate	2017	0.349728	0.445789	0.258541
1	Deaths	6	China	1	Male	27	Age-standardized	962	Maternal and neonatal disorders	86	Ambient particulate matter pollution	3	Rate	2015	0.856569	1.10713	0.619588
1	Deaths	6	China	2	Female	27	Age-standardized	962	Maternal and neonatal disorders	86	Ambient particulate matter pollution	3	Rate	2015	0.724394	0.936443	0.533839
1	Deaths	6	China	3	Both	27	Age-standardized	962	Maternal and neonatal disorders	86	Ambient particulate matter pollution	3	Rate	2015	0.795668	1.007	0.598757
1	Deaths	6	China	1	Male	27	Age-standardized	382	Neonatal encephalopathy due to birth asphyxia and trauma	86	Ambient particulate matter pollution	3	Rate	2017	0.245107	0.327352	0.172857
1	Deaths	6	China	2	Female	27	Age-standardized	382	Neonatal encephalopathy due to birth asphyxia and trauma	86	Ambient particulate matter pollution	3	Rate	2017	0.20605	0.271779	0.15015
1	Deaths	6	China	3	Both	27	Age-standardized	382	Neonatal encephalopathy due to birth asphyxia and trauma	86	Ambient particulate matter pollution	3	Rate	2017	0.227092	0.292608	0.168529
1	Deaths	6	China	1	Male	27	Age-standardized	1029	Total cancers	86	Ambient particulate matter pollution	3	Rate	2007	11.4725	15.2037	7.68362
1	Deaths	6	China	2	Female	27	Age-standardized	1029	Total cancers	86	Ambient particulate matter pollution	3	Rate	2007	4.00952	5.35035	2.69358
1	Deaths	6	China	3	Both	27	Age-standardized	1029	Total cancers	86	Ambient particulate matter pollution	3	Rate	2007	7.40749	9.78101	5.01088
1	Deaths	6	China	1	Male	27	Age-standardized	976	Diabetes mellitus type 2	86	Ambient particulate matter pollution	3	Rate	2019	2.05475	2.75298	1.40759
1	Deaths	6	China	2	Female	27	Age-standardized	976	Diabetes mellitus type 2	86	Ambient particulate matter pollution	3	Rate	2019	1.55299	2.14205	1.03389
1	Deaths	6	China	3	Both	27	Age-standardized	976	Diabetes mellitus type 2	86	Ambient particulate matter pollution	3	Rate	2019	1.73624	2.32219	1.2158
1	Deaths	6	China	1	Male	27	Age-standardized	491	Cardiovascular diseases	86	Ambient particulate matter pollution	3	Rate	2017	71.3963	85.5286	56.9823
1	Deaths	6	China	2	Female	27	Age-standardized	491	Cardiovascular diseases	86	Ambient particulate matter pollution	3	Rate	2017	37.273	46.5553	28.4619
1	Deaths	6	China	3	Both	27	Age-standardized	491	Cardiovascular diseases	86	Ambient particulate matter pollution	3	Rate	2017	51.8701	61.3643	41.9965
1	Deaths	6	China	1	Male	27	Age-standardized	494	Stroke	86	Ambient particulate matter pollution	3	Rate	2017	41.7624	50.2619	33.095
1	Deaths	6	China	2	Female	27	Age-standardized	494	Stroke	86	Ambient particulate matter pollution	3	Rate	2017	21.4346	26.6979	16.4131
1	Deaths	6	China	3	Both	27	Age-standardized	494	Stroke	86	Ambient particulate matter pollution	3	Rate	2017	30.1795	35.7393	24.2644
1	Deaths	6	China	1	Male	27	Age-standardized	496	Intracerebral hemorrhage	86	Ambient particulate matter pollution	3	Rate	2017	20.5593	24.9461	16.1606
1	Deaths	6	China	2	Female	27	Age-standardized	496	Intracerebral hemorrhage	86	Ambient particulate matter pollution	3	Rate	2017	10.357	12.9239	7.88898
1	Deaths	6	China	3	Both	27	Age-standardized	496	Intracerebral hemorrhage	86	Ambient particulate matter pollution	3	Rate	2017	14.8888	17.6753	11.9416
1	Deaths	6	China	1	Male	27	Age-standardized	956	Respiratory infections and tuberculosis	86	Ambient particulate matter pollution	3	Rate	2002	6.80719	9.82141	4.34225
1	Deaths	6	China	2	Female	27	Age-standardized	956	Respiratory infections and tuberculosis	86	Ambient particulate matter pollution	3	Rate	2002	4.86127	7.08978	3.08071
1	Deaths	6	China	3	Both	27	Age-standardized	956	Respiratory infections and tuberculosis	86	Ambient particulate matter pollution	3	Rate	2002	5.55377	8.0327	3.56038
1	Deaths	6	China	1	Male	27	Age-standardized	961	Other infectious diseases	86	Ambient particulate matter pollution	3	Rate	2017	0.00324543	0.00434924	0.00234017
1	Deaths	6	China	2	Female	27	Age-standardized	961	Other infectious diseases	86	Ambient particulate matter pollution	3	Rate	2017	0.00315663	0.00421349	0.00214087
1	Deaths	6	China	3	Both	27	Age-standardized	961	Other infectious diseases	86	Ambient particulate matter pollution	3	Rate	2017	0.00320449	0.00416925	0.00235483
1	Deaths	6	China	1	Male	27	Age-standardized	974	Diabetes and kidney diseases	86	Ambient particulate matter pollution	3	Rate	2017	2.02075	2.68646	1.37966
1	Deaths	6	China	2	Female	27	Age-standardized	974	Diabetes and kidney diseases	86	Ambient particulate matter pollution	3	Rate	2017	1.50772	2.06092	1.02554
1	Deaths	6	China	3	Both	27	Age-standardized	974	Diabetes and kidney diseases	86	Ambient particulate matter pollution	3	Rate	2017	1.69045	2.24682	1.17487
1	Deaths	6	China	1	Male	27	Age-standardized	337	Encephalitis	86	Ambient particulate matter pollution	3	Rate	2014	0.00101096	0.00153016	0.000723112
1	Deaths	6	China	2	Female	27	Age-standardized	337	Encephalitis	86	Ambient particulate matter pollution	3	Rate	2014	0.000943836	0.00135923	0.000668651
1	Deaths	6	China	3	Both	27	Age-standardized	337	Encephalitis	86	Ambient particulate matter pollution	3	Rate	2014	0.000980085	0.00140562	0.000711915
1	Deaths	6	China	1	Male	27	Age-standardized	976	Diabetes mellitus type 2	86	Ambient particulate matter pollution	3	Rate	2005	1.60486	2.23038	1.02175
1	Deaths	6	China	2	Female	27	Age-standardized	976	Diabetes mellitus type 2	86	Ambient particulate matter pollution	3	Rate	2005	1.407	2.01893	0.882959
1	Deaths	6	China	3	Both	27	Age-standardized	976	Diabetes mellitus type 2	86	Ambient particulate matter pollution	3	Rate	2005	1.46197	2.03726	0.922018
1	Deaths	6	China	1	Male	27	Age-standardized	294	All causes	86	Ambient particulate matter pollution	3	Rate	2011	134.878	159.073	110.398
1	Deaths	6	China	2	Female	27	Age-standardized	294	All causes	86	Ambient particulate matter pollution	3	Rate	2011	69.7129	83.6998	54.2122
1	Deaths	6	China	3	Both	27	Age-standardized	294	All causes	86	Ambient particulate matter pollution	3	Rate	2011	96.3155	113.16	78.2792
1	Deaths	6	China	1	Male	27	Age-standardized	295	Communicable, maternal, neonatal, and nutritional diseases	86	Ambient particulate matter pollution	3	Rate	2011	6.49244	8.46212	4.8338
1	Deaths	6	China	2	Female	27	Age-standardized	295	Communicable, maternal, neonatal, and nutritional diseases	86	Ambient particulate matter pollution	3	Rate	2011	3.94802	5.09839	2.93601
1	Deaths	6	China	3	Both	27	Age-standardized	295	Communicable, maternal, neonatal, and nutritional diseases	86	Ambient particulate matter pollution	3	Rate	2011	4.85247	6.24317	3.65327
1	Deaths	6	China	1	Male	27	Age-standardized	294	All causes	86	Ambient particulate matter pollution	3	Rate	2019	113.088	135.124	89.562
1	Deaths	6	China	2	Female	27	Age-standardized	294	All causes	86	Ambient particulate matter pollution	3	Rate	2019	58.3112	73.5162	45.048
1	Deaths	6	China	3	Both	27	Age-standardized	294	All causes	86	Ambient particulate matter pollution	3	Rate	2019	81.2826	96.1327	67.1839
1	Deaths	6	China	1	Male	27	Age-standardized	976	Diabetes mellitus type 2	86	Ambient particulate matter pollution	3	Rate	2002	1.37529	1.96839	0.836669
1	Deaths	6	China	2	Female	27	Age-standardized	976	Diabetes mellitus type 2	86	Ambient particulate matter pollution	3	Rate	2002	1.20688	1.81034	0.735969
1	Deaths	6	China	3	Both	27	Age-standardized	976	Diabetes mellitus type 2	86	Ambient particulate matter pollution	3	Rate	2002	1.25532	1.84448	0.775315
1	Deaths	6	China	2	Female	27	Age-standardized	332	Meningitis	86	Ambient particulate matter pollution	3	Rate	2003	0.0023839	0.00377731	0.00147701
1	Deaths	6	China	3	Both	27	Age-standardized	332	Meningitis	86	Ambient particulate matter pollution	3	Rate	2003	0.00258708	0.00371136	0.00165195
1	Deaths	6	China	1	Male	27	Age-standardized	380	Neonatal disorders	86	Ambient particulate matter pollution	3	Rate	2003	1.2486	1.77078	0.778084
1	Deaths	6	China	2	Female	27	Age-standardized	380	Neonatal disorders	86	Ambient particulate matter pollution	3	Rate	2003	1.05055	1.46901	0.682391
1	Deaths	6	China	3	Both	27	Age-standardized	380	Neonatal disorders	86	Ambient particulate matter pollution	3	Rate	2003	1.15873	1.61958	0.747646
1	Deaths	6	China	1	Male	27	Age-standardized	381	Neonatal preterm birth	86	Ambient particulate matter pollution	3	Rate	2003	0.534264	0.769943	0.335169
1	Deaths	6	China	2	Female	27	Age-standardized	381	Neonatal preterm birth	86	Ambient particulate matter pollution	3	Rate	2003	0.450383	0.630581	0.292135
1	Deaths	6	China	3	Both	27	Age-standardized	381	Neonatal preterm birth	86	Ambient particulate matter pollution	3	Rate	2003	0.496202	0.69517	0.315187
1	Deaths	6	China	1	Male	27	Age-standardized	491	Cardiovascular diseases	86	Ambient particulate matter pollution	3	Rate	2008	70.2551	84.9124	52.7291
1	Deaths	6	China	2	Female	27	Age-standardized	491	Cardiovascular diseases	86	Ambient particulate matter pollution	3	Rate	2008	39.1419	48.7362	28.9425
1	Deaths	6	China	3	Both	27	Age-standardized	491	Cardiovascular diseases	86	Ambient particulate matter pollution	3	Rate	2008	52.4916	63.649	40.2367
1	Deaths	6	China	1	Male	27	Age-standardized	329	Otitis media	86	Ambient particulate matter pollution	3	Rate	2009	1.25e-07	1.95e-07	7.61e-08
1	Deaths	6	China	2	Female	27	Age-standardized	329	Otitis media	86	Ambient particulate matter pollution	3	Rate	2009	6.2e-07	9.5e-07	2.33e-07
1	Deaths	6	China	3	Both	27	Age-standardized	329	Otitis media	86	Ambient particulate matter pollution	3	Rate	2009	3.5e-07	5.13e-07	1.7e-07
1	Deaths	6	China	1	Male	27	Age-standardized	587	Diabetes mellitus	86	Ambient particulate matter pollution	3	Rate	2003	1.43331	2.02014	0.873783
1	Deaths	6	China	2	Female	27	Age-standardized	587	Diabetes mellitus	86	Ambient particulate matter pollution	3	Rate	2003	1.28647	1.89812	0.791321
1	Deaths	6	China	3	Both	27	Age-standardized	587	Diabetes mellitus	86	Ambient particulate matter pollution	3	Rate	2003	1.32339	1.87481	0.815123
1	Deaths	6	China	2	Female	27	Age-standardized	332	Meningitis	86	Ambient particulate matter pollution	3	Rate	2001	0.00282047	0.00442217	0.00166701
1	Deaths	6	China	3	Both	27	Age-standardized	332	Meningitis	86	Ambient particulate matter pollution	3	Rate	2001	0.00307766	0.00449972	0.00185553
1	Deaths	6	China	1	Male	27	Age-standardized	380	Neonatal disorders	86	Ambient particulate matter pollution	3	Rate	2001	1.32051	1.90688	0.78665
1	Deaths	6	China	2	Female	27	Age-standardized	380	Neonatal disorders	86	Ambient particulate matter pollution	3	Rate	2001	1.10133	1.59288	0.66463
1	Deaths	6	China	3	Both	27	Age-standardized	380	Neonatal disorders	86	Ambient particulate matter pollution	3	Rate	2001	1.22045	1.7435	0.744059
1	Deaths	6	China	1	Male	27	Age-standardized	381	Neonatal preterm birth	86	Ambient particulate matter pollution	3	Rate	2001	0.594569	0.882642	0.359251
1	Deaths	6	China	2	Female	27	Age-standardized	381	Neonatal preterm birth	86	Ambient particulate matter pollution	3	Rate	2001	0.49688	0.720578	0.304894
1	Deaths	6	China	3	Both	27	Age-standardized	381	Neonatal preterm birth	86	Ambient particulate matter pollution	3	Rate	2001	0.549972	0.794909	0.334206
1	Deaths	6	China	1	Male	27	Age-standardized	382	Neonatal encephalopathy due to birth asphyxia and trauma	86	Ambient particulate matter pollution	3	Rate	2001	0.59038	0.872389	0.342259
1	Deaths	6	China	2	Female	27	Age-standardized	382	Neonatal encephalopathy due to birth asphyxia and trauma	86	Ambient particulate matter pollution	3	Rate	2001	0.502377	0.727836	0.295604
1	Deaths	6	China	3	Both	27	Age-standardized	382	Neonatal encephalopathy due to birth asphyxia and trauma	86	Ambient particulate matter pollution	3	Rate	2001	0.550203	0.792274	0.330591
1	Deaths	6	China	1	Male	27	Age-standardized	491	Cardiovascular diseases	86	Ambient particulate matter pollution	3	Rate	2001	60.4555	81.5549	39.0306
1	Deaths	6	China	2	Female	27	Age-standardized	491	Cardiovascular diseases	86	Ambient particulate matter pollution	3	Rate	2001	34.13	48.0653	21.9786
1	Deaths	6	China	3	Both	27	Age-standardized	491	Cardiovascular diseases	86	Ambient particulate matter pollution	3	Rate	2001	45.6108	61.9624	29.9673
1	Deaths	6	China	1	Male	27	Age-standardized	494	Stroke	86	Ambient particulate matter pollution	3	Rate	2001	42.6733	57.7468	27.7588
1	Deaths	6	China	2	Female	27	Age-standardized	494	Stroke	86	Ambient particulate matter pollution	3	Rate	2001	24.4149	34.2893	15.5626
1	Deaths	6	China	3	Both	27	Age-standardized	494	Stroke	86	Ambient particulate matter pollution	3	Rate	2001	32.4087	44.1472	21.3449
1	Deaths	6	China	1	Male	27	Age-standardized	496	Intracerebral hemorrhage	86	Ambient particulate matter pollution	3	Rate	2001	24.8344	33.9798	16.0161
1	Deaths	6	China	2	Female	27	Age-standardized	496	Intracerebral hemorrhage	86	Ambient particulate matter pollution	3	Rate	2001	13.8198	19.5894	8.83669
1	Deaths	6	China	3	Both	27	Age-standardized	496	Intracerebral hemorrhage	86	Ambient particulate matter pollution	3	Rate	2001	18.732	25.5442	12.233
1	Deaths	6	China	1	Male	27	Age-standardized	495	Ischemic stroke	86	Ambient particulate matter pollution	3	Rate	2006	16.278	20.4181	12.1788
1	Deaths	6	China	2	Female	27	Age-standardized	495	Ischemic stroke	86	Ambient particulate matter pollution	3	Rate	2006	9.72944	12.3759	6.94821
1	Deaths	6	China	3	Both	27	Age-standardized	495	Ischemic stroke	86	Ambient particulate matter pollution	3	Rate	2006	12.4634	15.5317	9.27013
1	Deaths	6	China	1	Male	27	Age-standardized	383	Neonatal sepsis and other neonatal infections	86	Ambient particulate matter pollution	3	Rate	2014	0.0255816	0.0327855	0.0186705
1	Deaths	6	China	2	Female	27	Age-standardized	383	Neonatal sepsis and other neonatal infections	86	Ambient particulate matter pollution	3	Rate	2014	0.0202403	0.0258776	0.0150498
1	Deaths	6	China	3	Both	27	Age-standardized	383	Neonatal sepsis and other neonatal infections	86	Ambient particulate matter pollution	3	Rate	2014	0.0231245	0.029016	0.0174564
1	Deaths	6	China	1	Male	27	Age-standardized	384	Hemolytic disease and other neonatal jaundice	86	Ambient particulate matter pollution	3	Rate	2014	0.0157025	0.0203293	0.0112225
1	Deaths	6	China	2	Female	27	Age-standardized	384	Hemolytic disease and other neonatal jaundice	86	Ambient particulate matter pollution	3	Rate	2014	0.0111388	0.0144468	0.00820925
1	Deaths	6	China	3	Both	27	Age-standardized	384	Hemolytic disease and other neonatal jaundice	86	Ambient particulate matter pollution	3	Rate	2014	0.0136031	0.0173229	0.010007
1	Deaths	6	China	1	Male	27	Age-standardized	493	Ischemic heart disease	86	Ambient particulate matter pollution	3	Rate	1998	14.9245	21.3055	9.00948
1	Deaths	6	China	2	Female	27	Age-standardized	493	Ischemic heart disease	86	Ambient particulate matter pollution	3	Rate	1998	7.73548	11.4933	4.50636
1	Deaths	6	China	3	Both	27	Age-standardized	493	Ischemic heart disease	86	Ambient particulate matter pollution	3	Rate	1998	10.84	15.5341	6.66104
1	Deaths	6	China	1	Male	27	Age-standardized	961	Other infectious diseases	86	Ambient particulate matter pollution	3	Rate	2001	0.00463878	0.00673726	0.00275209
1	Deaths	6	China	2	Female	27	Age-standardized	961	Other infectious diseases	86	Ambient particulate matter pollution	3	Rate	2001	0.00398429	0.00597123	0.00239582
1	Deaths	6	China	3	Both	27	Age-standardized	961	Other infectious diseases	86	Ambient particulate matter pollution	3	Rate	2001	0.00433994	0.00621168	0.00264343
1	Deaths	6	China	1	Male	27	Age-standardized	974	Diabetes and kidney diseases	86	Ambient particulate matter pollution	3	Rate	2001	1.29335	1.9203	0.756059
1	Deaths	6	China	2	Female	27	Age-standardized	974	Diabetes and kidney diseases	86	Ambient particulate matter pollution	3	Rate	2001	1.1171	1.68197	0.656148
1	Deaths	6	China	3	Both	27	Age-standardized	974	Diabetes and kidney diseases	86	Ambient particulate matter pollution	3	Rate	2001	1.17145	1.74061	0.70559
1	Deaths	6	China	1	Male	27	Age-standardized	497	Subarachnoid hemorrhage	86	Ambient particulate matter pollution	3	Rate	2009	1.65422	2.19319	1.19273
1	Deaths	6	China	2	Female	27	Age-standardized	497	Subarachnoid hemorrhage	86	Ambient particulate matter pollution	3	Rate	2009	0.960887	1.21208	0.721469
1	Deaths	6	China	3	Both	27	Age-standardized	497	Subarachnoid hemorrhage	86	Ambient particulate matter pollution	3	Rate	2009	1.26757	1.57546	0.956141
1	Deaths	6	China	1	Male	27	Age-standardized	382	Neonatal encephalopathy due to birth asphyxia and trauma	86	Ambient particulate matter pollution	3	Rate	2003	0.571034	0.826296	0.340885
1	Deaths	6	China	2	Female	27	Age-standardized	382	Neonatal encephalopathy due to birth asphyxia and trauma	86	Ambient particulate matter pollution	3	Rate	2003	0.488284	0.693917	0.31088
1	Deaths	6	China	3	Both	27	Age-standardized	382	Neonatal encephalopathy due to birth asphyxia and trauma	86	Ambient particulate matter pollution	3	Rate	2003	0.533484	0.759044	0.336911
1	Deaths	6	China	1	Male	27	Age-standardized	329	Otitis media	86	Ambient particulate matter pollution	3	Rate	2005	1.5e-07	2.45e-07	8.66e-08
1	Deaths	6	China	2	Female	27	Age-standardized	329	Otitis media	86	Ambient particulate matter pollution	3	Rate	2005	4.12e-07	8.17e-07	1.99e-07
1	Deaths	6	China	3	Both	27	Age-standardized	329	Otitis media	86	Ambient particulate matter pollution	3	Rate	2005	2.68e-07	4.7e-07	1.47e-07
1	Deaths	6	China	1	Male	27	Age-standardized	495	Ischemic stroke	86	Ambient particulate matter pollution	3	Rate	1998	12.4275	17.6813	7.54677
1	Deaths	6	China	2	Female	27	Age-standardized	495	Ischemic stroke	86	Ambient particulate matter pollution	3	Rate	1998	6.88541	10.2577	4.07975
1	Deaths	6	China	3	Both	27	Age-standardized	495	Ischemic stroke	86	Ambient particulate matter pollution	3	Rate	1998	9.20585	13.1813	5.59332
1	Deaths	6	China	1	Male	27	Age-standardized	640	Other non-communicable diseases	86	Ambient particulate matter pollution	3	Rate	2001	0.00221636	0.00439534	0.000736289
1	Deaths	6	China	2	Female	27	Age-standardized	640	Other non-communicable diseases	86	Ambient particulate matter pollution	3	Rate	2001	0.00125827	0.00271987	0.000383045
1	Deaths	6	China	3	Both	27	Age-standardized	640	Other non-communicable diseases	86	Ambient particulate matter pollution	3	Rate	2001	0.00177865	0.00357029	0.000646916
1	Deaths	6	China	1	Male	27	Age-standardized	686	Sudden infant death syndrome	86	Ambient particulate matter pollution	3	Rate	2001	0.00221636	0.00439534	0.000736289
1	Deaths	6	China	2	Female	27	Age-standardized	686	Sudden infant death syndrome	86	Ambient particulate matter pollution	3	Rate	2001	0.00125827	0.00271987	0.000383045
1	Deaths	6	China	3	Both	27	Age-standardized	686	Sudden infant death syndrome	86	Ambient particulate matter pollution	3	Rate	2001	0.00177865	0.00357029	0.000646916
1	Deaths	6	China	1	Male	27	Age-standardized	494	Stroke	86	Ambient particulate matter pollution	3	Rate	2008	44.7268	54.312	33.4794
1	Deaths	6	China	2	Female	27	Age-standardized	494	Stroke	86	Ambient particulate matter pollution	3	Rate	2008	24.9753	31.2171	18.5131
1	Deaths	6	China	3	Both	27	Age-standardized	494	Stroke	86	Ambient particulate matter pollution	3	Rate	2008	33.516	40.6295	25.6913
1	Deaths	6	China	1	Male	27	Age-standardized	496	Intracerebral hemorrhage	86	Ambient particulate matter pollution	3	Rate	2008	25.9375	31.6416	19.1879
1	Deaths	6	China	2	Female	27	Age-standardized	496	Intracerebral hemorrhage	86	Ambient particulate matter pollution	3	Rate	2008	14.1166	17.7629	10.4357
1	Deaths	6	China	3	Both	27	Age-standardized	496	Intracerebral hemorrhage	86	Ambient particulate matter pollution	3	Rate	2008	19.3533	23.548	14.7498
1	Deaths	6	China	1	Male	27	Age-standardized	294	All causes	86	Ambient particulate matter pollution	3	Rate	2006	124.631	154.236	93.6482
1	Deaths	6	China	2	Female	27	Age-standardized	294	All causes	86	Ambient particulate matter pollution	3	Rate	2006	69.6872	87.849	50.9519
1	Deaths	6	China	3	Both	27	Age-standardized	294	All causes	86	Ambient particulate matter pollution	3	Rate	2006	92.4696	113.98	69.8158
1	Deaths	6	China	1	Male	27	Age-standardized	426	Tracheal, bronchus, and lung cancer	86	Ambient particulate matter pollution	3	Rate	2014	14.0896	18.094	10.1822
1	Deaths	6	China	2	Female	27	Age-standardized	426	Tracheal, bronchus, and lung cancer	86	Ambient particulate matter pollution	3	Rate	2014	4.71165	6.17121	3.30192
1	Deaths	6	China	3	Both	27	Age-standardized	426	Tracheal, bronchus, and lung cancer	86	Ambient particulate matter pollution	3	Rate	2014	8.89947	11.299	6.39517
1	Deaths	6	China	1	Male	27	Age-standardized	295	Communicable, maternal, neonatal, and nutritional diseases	86	Ambient particulate matter pollution	3	Rate	2008	6.65458	8.79591	4.81446
1	Deaths	6	China	2	Female	27	Age-standardized	295	Communicable, maternal, neonatal, and nutritional diseases	86	Ambient particulate matter pollution	3	Rate	2008	4.32244	5.66892	3.18178
1	Deaths	6	China	3	Both	27	Age-standardized	295	Communicable, maternal, neonatal, and nutritional diseases	86	Ambient particulate matter pollution	3	Rate	2008	5.17512	6.779	3.81472
1	Deaths	6	China	1	Male	27	Age-standardized	383	Neonatal sepsis and other neonatal infections	86	Ambient particulate matter pollution	3	Rate	1999	0.0252512	0.0374677	0.0147842
1	Deaths	6	China	2	Female	27	Age-standardized	383	Neonatal sepsis and other neonatal infections	86	Ambient particulate matter pollution	3	Rate	1999	0.0155218	0.0230994	0.00907163
1	Deaths	6	China	3	Both	27	Age-standardized	383	Neonatal sepsis and other neonatal infections	86	Ambient particulate matter pollution	3	Rate	1999	0.0207873	0.0307698	0.0122197
1	Deaths	6	China	1	Male	27	Age-standardized	384	Hemolytic disease and other neonatal jaundice	86	Ambient particulate matter pollution	3	Rate	1999	0.0283069	0.0423845	0.0161984
1	Deaths	6	China	2	Female	27	Age-standardized	384	Hemolytic disease and other neonatal jaundice	86	Ambient particulate matter pollution	3	Rate	1999	0.020194	0.0304369	0.0113482
1	Deaths	6	China	3	Both	27	Age-standardized	384	Hemolytic disease and other neonatal jaundice	86	Ambient particulate matter pollution	3	Rate	1999	0.024585	0.0368444	0.0139504
1	Deaths	6	China	1	Male	27	Age-standardized	426	Tracheal, bronchus, and lung cancer	86	Ambient particulate matter pollution	3	Rate	1999	8.10663	11.6803	4.79835
1	Deaths	6	China	2	Female	27	Age-standardized	426	Tracheal, bronchus, and lung cancer	86	Ambient particulate matter pollution	3	Rate	1999	2.71146	4.03587	1.54198
1	Deaths	6	China	3	Both	27	Age-standardized	426	Tracheal, bronchus, and lung cancer	86	Ambient particulate matter pollution	3	Rate	1999	5.17163	7.50802	3.05133
1	Deaths	6	China	1	Male	27	Age-standardized	509	Chronic obstructive pulmonary disease	86	Ambient particulate matter pollution	3	Rate	1998	47.0338	68.1483	29.3842
1	Deaths	6	China	2	Female	27	Age-standardized	509	Chronic obstructive pulmonary disease	86	Ambient particulate matter pollution	3	Rate	1998	27.1357	41.9595	15.4895
1	Deaths	6	China	3	Both	27	Age-standardized	509	Chronic obstructive pulmonary disease	86	Ambient particulate matter pollution	3	Rate	1998	34.7131	51.6458	21.3054
1	Deaths	6	China	1	Male	27	Age-standardized	294	All causes	86	Ambient particulate matter pollution	3	Rate	2017	117.935	139.977	96.5891
1	Deaths	6	China	2	Female	27	Age-standardized	294	All causes	86	Ambient particulate matter pollution	3	Rate	2017	58.8666	73.0702	46.3137
1	Deaths	6	China	3	Both	27	Age-standardized	294	All causes	86	Ambient particulate matter pollution	3	Rate	2017	83.2525	97.4958	68.671
1	Deaths	6	China	1	Male	27	Age-standardized	497	Subarachnoid hemorrhage	86	Ambient particulate matter pollution	3	Rate	1999	4.1342	6.41692	1.4214
1	Deaths	6	China	2	Female	27	Age-standardized	497	Subarachnoid hemorrhage	86	Ambient particulate matter pollution	3	Rate	1999	2.63356	3.95399	1.51798
1	Deaths	6	China	3	Both	27	Age-standardized	497	Subarachnoid hemorrhage	86	Ambient particulate matter pollution	3	Rate	1999	3.30038	4.91608	1.74543
1	Deaths	6	China	1	Male	27	Age-standardized	294	All causes	86	Ambient particulate matter pollution	3	Rate	2009	130.944	155.074	105.695
1	Deaths	6	China	2	Female	27	Age-standardized	294	All causes	86	Ambient particulate matter pollution	3	Rate	2009	69.5099	84.2276	54.7935
1	Deaths	6	China	3	Both	27	Age-standardized	294	All causes	86	Ambient particulate matter pollution	3	Rate	2009	94.7865	112.403	76.2492
1	Deaths	6	China	1	Male	27	Age-standardized	295	Communicable, maternal, neonatal, and nutritional diseases	86	Ambient particulate matter pollution	3	Rate	2009	6.68729	8.74797	4.91702
1	Deaths	6	China	2	Female	27	Age-standardized	295	Communicable, maternal, neonatal, and nutritional diseases	86	Ambient particulate matter pollution	3	Rate	2009	4.24445	5.55397	3.16367
1	Deaths	6	China	3	Both	27	Age-standardized	295	Communicable, maternal, neonatal, and nutritional diseases	86	Ambient particulate matter pollution	3	Rate	2009	5.13261	6.65245	3.82122
1	Deaths	6	China	1	Male	27	Age-standardized	508	Chronic respiratory diseases	86	Ambient particulate matter pollution	3	Rate	1999	46.9664	68.2585	29.7863
1	Deaths	6	China	2	Female	27	Age-standardized	508	Chronic respiratory diseases	86	Ambient particulate matter pollution	3	Rate	1999	27.2199	40.4958	15.8522
1	Deaths	6	China	3	Both	27	Age-standardized	508	Chronic respiratory diseases	86	Ambient particulate matter pollution	3	Rate	1999	34.7277	50.9138	22.124
1	Deaths	6	China	1	Male	27	Age-standardized	587	Diabetes mellitus	86	Ambient particulate matter pollution	3	Rate	1999	1.14941	1.69776	0.664665
1	Deaths	6	China	2	Female	27	Age-standardized	587	Diabetes mellitus	86	Ambient particulate matter pollution	3	Rate	1999	0.975954	1.54427	0.545025
1	Deaths	6	China	3	Both	27	Age-standardized	587	Diabetes mellitus	86	Ambient particulate matter pollution	3	Rate	1999	1.03001	1.5584	0.591832
1	Deaths	6	China	1	Male	27	Age-standardized	495	Ischemic stroke	86	Ambient particulate matter pollution	3	Rate	2009	18.0921	21.5082	14.0802
1	Deaths	6	China	2	Female	27	Age-standardized	495	Ischemic stroke	86	Ambient particulate matter pollution	3	Rate	2009	10.2085	12.5557	7.80455
1	Deaths	6	China	3	Both	27	Age-standardized	495	Ischemic stroke	86	Ambient particulate matter pollution	3	Rate	2009	13.4669	16.1236	10.5799
1	Deaths	6	China	1	Male	27	Age-standardized	962	Maternal and neonatal disorders	86	Ambient particulate matter pollution	3	Rate	1999	1.37555	2.03	0.786779
1	Deaths	6	China	2	Female	27	Age-standardized	962	Maternal and neonatal disorders	86	Ambient particulate matter pollution	3	Rate	1999	1.14157	1.69765	0.655452
1	Deaths	6	China	3	Both	27	Age-standardized	962	Maternal and neonatal disorders	86	Ambient particulate matter pollution	3	Rate	1999	1.26823	1.84796	0.738225
1	Deaths	6	China	1	Male	27	Age-standardized	497	Subarachnoid hemorrhage	86	Ambient particulate matter pollution	3	Rate	2014	1.8403	2.34309	1.25781
1	Deaths	6	China	2	Female	27	Age-standardized	497	Subarachnoid hemorrhage	86	Ambient particulate matter pollution	3	Rate	2014	1.024	1.25899	0.796429
1	Deaths	6	China	3	Both	27	Age-standardized	497	Subarachnoid hemorrhage	86	Ambient particulate matter pollution	3	Rate	2014	1.38536	1.67831	1.06173
1	Deaths	6	China	1	Male	27	Age-standardized	508	Chronic respiratory diseases	86	Ambient particulate matter pollution	3	Rate	2006	38.2751	48.8788	28.0942
1	Deaths	6	China	2	Female	27	Age-standardized	508	Chronic respiratory diseases	86	Ambient particulate matter pollution	3	Rate	2006	21.4511	28.1457	15.3828
1	Deaths	6	China	3	Both	27	Age-standardized	508	Chronic respiratory diseases	86	Ambient particulate matter pollution	3	Rate	2006	27.7621	35.6179	20.576
1	Deaths	6	China	1	Male	27	Age-standardized	409	Non-communicable diseases	86	Ambient particulate matter pollution	3	Rate	2012	129.047	149.94	105.591
1	Deaths	6	China	2	Female	27	Age-standardized	409	Non-communicable diseases	86	Ambient particulate matter pollution	3	Rate	2012	63.6723	76.7014	50.0709
1	Deaths	6	China	3	Both	27	Age-standardized	409	Non-communicable diseases	86	Ambient particulate matter pollution	3	Rate	2012	90.233	105.221	73.5785
1	Deaths	6	China	1	Male	27	Age-standardized	957	Enteric infections	86	Ambient particulate matter pollution	3	Rate	2000	0.00766467	0.0117036	0.0042859
1	Deaths	6	China	2	Female	27	Age-standardized	957	Enteric infections	86	Ambient particulate matter pollution	3	Rate	2000	0.00825612	0.0125867	0.00469988
1	Deaths	6	China	3	Both	27	Age-standardized	957	Enteric infections	86	Ambient particulate matter pollution	3	Rate	2000	0.00793559	0.0118488	0.00442264
1	Deaths	6	China	1	Male	27	Age-standardized	1029	Total cancers	86	Ambient particulate matter pollution	3	Rate	2000	8.67773	12.2721	5.14486
1	Deaths	6	China	2	Female	27	Age-standardized	1029	Total cancers	86	Ambient particulate matter pollution	3	Rate	2000	2.92564	4.3254	1.62826
1	Deaths	6	China	3	Both	27	Age-standardized	1029	Total cancers	86	Ambient particulate matter pollution	3	Rate	2000	5.55447	7.94799	3.33581
1	Deaths	6	China	1	Male	27	Age-standardized	508	Chronic respiratory diseases	86	Ambient particulate matter pollution	3	Rate	2014	31.5754	39.4614	25.3146
1	Deaths	6	China	2	Female	27	Age-standardized	508	Chronic respiratory diseases	86	Ambient particulate matter pollution	3	Rate	2014	15.2016	20.9949	11.7588
1	Deaths	6	China	3	Both	27	Age-standardized	508	Chronic respiratory diseases	86	Ambient particulate matter pollution	3	Rate	2014	21.0512	26.6748	16.8354
1	Deaths	6	China	1	Male	27	Age-standardized	961	Other infectious diseases	86	Ambient particulate matter pollution	3	Rate	2008	0.00413874	0.0055613	0.0028708
1	Deaths	6	China	2	Female	27	Age-standardized	961	Other infectious diseases	86	Ambient particulate matter pollution	3	Rate	2008	0.00383853	0.00511801	0.00266352
1	Deaths	6	China	3	Both	27	Age-standardized	961	Other infectious diseases	86	Ambient particulate matter pollution	3	Rate	2008	0.00400276	0.00524555	0.00286256
1	Deaths	6	China	1	Male	27	Age-standardized	962	Maternal and neonatal disorders	86	Ambient particulate matter pollution	3	Rate	2019	0.655738	0.868428	0.467231
1	Deaths	6	China	2	Female	27	Age-standardized	962	Maternal and neonatal disorders	86	Ambient particulate matter pollution	3	Rate	2019	0.549639	0.710766	0.396813
1	Deaths	6	China	3	Both	27	Age-standardized	962	Maternal and neonatal disorders	86	Ambient particulate matter pollution	3	Rate	2019	0.606802	0.76404	0.45763
1	Deaths	6	China	1	Male	27	Age-standardized	957	Enteric infections	86	Ambient particulate matter pollution	3	Rate	2001	0.00690739	0.0102764	0.00406723
1	Deaths	6	China	2	Female	27	Age-standardized	957	Enteric infections	86	Ambient particulate matter pollution	3	Rate	2001	0.00734665	0.0109755	0.00437782
1	Deaths	6	China	3	Both	27	Age-standardized	957	Enteric infections	86	Ambient particulate matter pollution	3	Rate	2001	0.00710811	0.0105051	0.00421676
1	Deaths	6	China	1	Male	27	Age-standardized	329	Otitis media	86	Ambient particulate matter pollution	3	Rate	2004	1.91e-07	3.13e-07	1.09e-07
1	Deaths	6	China	2	Female	27	Age-standardized	329	Otitis media	86	Ambient particulate matter pollution	3	Rate	2004	4.8e-07	9.75e-07	2.31e-07
1	Deaths	6	China	3	Both	27	Age-standardized	329	Otitis media	86	Ambient particulate matter pollution	3	Rate	2004	3.22e-07	5.71e-07	1.8e-07
1	Deaths	6	China	1	Male	27	Age-standardized	332	Meningitis	86	Ambient particulate matter pollution	3	Rate	2004	0.0026347	0.00370288	0.00170913
1	Deaths	6	China	2	Female	27	Age-standardized	332	Meningitis	86	Ambient particulate matter pollution	3	Rate	2004	0.00235076	0.00366884	0.00150763
1	Deaths	6	China	3	Both	27	Age-standardized	332	Meningitis	86	Ambient particulate matter pollution	3	Rate	2004	0.00250614	0.00358765	0.00164375
1	Deaths	6	China	1	Male	27	Age-standardized	974	Diabetes and kidney diseases	86	Ambient particulate matter pollution	3	Rate	2008	1.62948	2.18107	1.08857
1	Deaths	6	China	2	Female	27	Age-standardized	974	Diabetes and kidney diseases	86	Ambient particulate matter pollution	3	Rate	2008	1.37995	1.90092	0.892036
1	Deaths	6	China	3	Both	27	Age-standardized	974	Diabetes and kidney diseases	86	Ambient particulate matter pollution	3	Rate	2008	1.45522	1.9653	0.969893
1	Deaths	6	China	1	Male	27	Age-standardized	587	Diabetes mellitus	86	Ambient particulate matter pollution	3	Rate	2014	1.98868	2.64408	1.38857
1	Deaths	6	China	2	Female	27	Age-standardized	587	Diabetes mellitus	86	Ambient particulate matter pollution	3	Rate	2014	1.49383	2.00948	1.01605
1	Deaths	6	China	3	Both	27	Age-standardized	587	Diabetes mellitus	86	Ambient particulate matter pollution	3	Rate	2014	1.66297	2.2007	1.15559
1	Deaths	6	China	1	Male	27	Age-standardized	332	Meningitis	86	Ambient particulate matter pollution	3	Rate	2000	0.00371194	0.00550879	0.00211948
1	Deaths	6	China	2	Female	27	Age-standardized	332	Meningitis	86	Ambient particulate matter pollution	3	Rate	2000	0.00330497	0.00511676	0.00189753
1	Deaths	6	China	3	Both	27	Age-standardized	332	Meningitis	86	Ambient particulate matter pollution	3	Rate	2000	0.00352568	0.00515262	0.00205058
1	Deaths	6	China	1	Male	27	Age-standardized	380	Neonatal disorders	86	Ambient particulate matter pollution	3	Rate	2000	1.37453	2.0211	0.789735
1	Deaths	6	China	2	Female	27	Age-standardized	380	Neonatal disorders	86	Ambient particulate matter pollution	3	Rate	2000	1.1423	1.70137	0.660117
1	Deaths	6	China	3	Both	27	Age-standardized	380	Neonatal disorders	86	Ambient particulate matter pollution	3	Rate	2000	1.26824	1.83255	0.753168
1	Deaths	6	China	1	Male	27	Age-standardized	410	Neoplasms	86	Ambient particulate matter pollution	3	Rate	2012	13.833	17.7435	9.77117
1	Deaths	6	China	2	Female	27	Age-standardized	410	Neoplasms	86	Ambient particulate matter pollution	3	Rate	2012	4.57392	5.89855	3.24568
1	Deaths	6	China	3	Both	27	Age-standardized	410	Neoplasms	86	Ambient particulate matter pollution	3	Rate	2012	8.71812	11.2414	6.22313
1	Deaths	6	China	1	Male	27	Age-standardized	962	Maternal and neonatal disorders	86	Ambient particulate matter pollution	3	Rate	2014	0.892505	1.15022	0.647559
1	Deaths	6	China	2	Female	27	Age-standardized	962	Maternal and neonatal disorders	86	Ambient particulate matter pollution	3	Rate	2014	0.754108	0.971963	0.558004
1	Deaths	6	China	3	Both	27	Age-standardized	962	Maternal and neonatal disorders	86	Ambient particulate matter pollution	3	Rate	2014	0.828842	1.03622	0.62157
1	Deaths	6	China	1	Male	27	Age-standardized	337	Encephalitis	86	Ambient particulate matter pollution	3	Rate	2005	0.00147474	0.00214131	0.00078171
1	Deaths	6	China	2	Female	27	Age-standardized	337	Encephalitis	86	Ambient particulate matter pollution	3	Rate	2005	0.0012936	0.00188578	0.000680097
1	Deaths	6	China	3	Both	27	Age-standardized	337	Encephalitis	86	Ambient particulate matter pollution	3	Rate	2005	0.00139281	0.00199627	0.000775954
1	Deaths	6	China	1	Male	27	Age-standardized	329	Otitis media	86	Ambient particulate matter pollution	3	Rate	2016	1.27e-07	2.19e-07	6.99e-08
1	Deaths	6	China	2	Female	27	Age-standardized	329	Otitis media	86	Ambient particulate matter pollution	3	Rate	2016	8.04e-07	1.38e-06	1.19e-07
1	Deaths	6	China	3	Both	27	Age-standardized	329	Otitis media	86	Ambient particulate matter pollution	3	Rate	2016	4.39e-07	7.09e-07	1.18e-07
1	Deaths	6	China	1	Male	27	Age-standardized	302	Diarrheal diseases	86	Ambient particulate matter pollution	3	Rate	2008	0.00338363	0.00457757	0.00236001
1	Deaths	6	China	2	Female	27	Age-standardized	302	Diarrheal diseases	86	Ambient particulate matter pollution	3	Rate	2008	0.00305375	0.00410974	0.00213515
1	Deaths	6	China	3	Both	27	Age-standardized	302	Diarrheal diseases	86	Ambient particulate matter pollution	3	Rate	2008	0.00323417	0.00430352	0.00227969
1	Deaths	6	China	1	Male	27	Age-standardized	295	Communicable, maternal, neonatal, and nutritional diseases	86	Ambient particulate matter pollution	3	Rate	2015	5.7774	7.52594	4.26481
1	Deaths	6	China	2	Female	27	Age-standardized	295	Communicable, maternal, neonatal, and nutritional diseases	86	Ambient particulate matter pollution	3	Rate	2015	3.26165	4.22922	2.43267
1	Deaths	6	China	3	Both	27	Age-standardized	295	Communicable, maternal, neonatal, and nutritional diseases	86	Ambient particulate matter pollution	3	Rate	2015	4.12544	5.33479	3.08488
1	Deaths	6	China	1	Male	27	Age-standardized	322	Lower respiratory infections	86	Ambient particulate matter pollution	3	Rate	2015	4.91485	6.63249	3.45257
1	Deaths	6	China	2	Female	27	Age-standardized	322	Lower respiratory infections	86	Ambient particulate matter pollution	3	Rate	2015	2.53173	3.45823	1.74934
1	Deaths	6	China	3	Both	27	Age-standardized	322	Lower respiratory infections	86	Ambient particulate matter pollution	3	Rate	2015	3.32399	4.42361	2.34431
1	Deaths	6	China	1	Male	27	Age-standardized	294	All causes	86	Ambient particulate matter pollution	3	Rate	2014	131.858	154.459	110.149
1	Deaths	6	China	2	Female	27	Age-standardized	294	All causes	86	Ambient particulate matter pollution	3	Rate	2014	65.182	78.394	51.978
1	Deaths	6	China	3	Both	27	Age-standardized	294	All causes	86	Ambient particulate matter pollution	3	Rate	2014	92.2312	107.115	76.5696
1	Deaths	6	China	1	Male	27	Age-standardized	294	All causes	86	Ambient particulate matter pollution	3	Rate	2010	134.034	158.23	106.46
1	Deaths	6	China	2	Female	27	Age-standardized	294	All causes	86	Ambient particulate matter pollution	3	Rate	2010	70.0631	84.4603	53.8762
1	Deaths	6	China	3	Both	27	Age-standardized	294	All causes	86	Ambient particulate matter pollution	3	Rate	2010	96.3657	113.083	77.0899
1	Deaths	6	China	1	Male	27	Age-standardized	1029	Total cancers	86	Ambient particulate matter pollution	3	Rate	2001	9.1276	12.9851	5.54701
1	Deaths	6	China	2	Female	27	Age-standardized	1029	Total cancers	86	Ambient particulate matter pollution	3	Rate	2001	3.09249	4.53308	1.81527
1	Deaths	6	China	3	Both	27	Age-standardized	1029	Total cancers	86	Ambient particulate matter pollution	3	Rate	2001	5.85202	8.22325	3.59299
1	Deaths	6	China	1	Male	27	Age-standardized	640	Other non-communicable diseases	86	Ambient particulate matter pollution	3	Rate	2019	0.00223267	0.00365989	0.000762825
1	Deaths	6	China	2	Female	27	Age-standardized	640	Other non-communicable diseases	86	Ambient particulate matter pollution	3	Rate	2019	0.000829757	0.00144673	0.00041921
1	Deaths	6	China	3	Both	27	Age-standardized	640	Other non-communicable diseases	86	Ambient particulate matter pollution	3	Rate	2019	0.0015855	0.00245904	0.00074253
1	Deaths	6	China	1	Male	27	Age-standardized	686	Sudden infant death syndrome	86	Ambient particulate matter pollution	3	Rate	2019	0.00223267	0.00365989	0.000762825
1	Deaths	6	China	2	Female	27	Age-standardized	686	Sudden infant death syndrome	86	Ambient particulate matter pollution	3	Rate	2019	0.000829757	0.00144673	0.00041921
1	Deaths	6	China	3	Both	27	Age-standardized	686	Sudden infant death syndrome	86	Ambient particulate matter pollution	3	Rate	2019	0.0015855	0.00245904	0.00074253
1	Deaths	6	China	1	Male	27	Age-standardized	329	Otitis media	86	Ambient particulate matter pollution	3	Rate	2007	1.17e-07	1.83e-07	7.05e-08
1	Deaths	6	China	2	Female	27	Age-standardized	329	Otitis media	86	Ambient particulate matter pollution	3	Rate	2007	3.96e-07	6.86e-07	2.11e-07
1	Deaths	6	China	3	Both	27	Age-standardized	329	Otitis media	86	Ambient particulate matter pollution	3	Rate	2007	2.43e-07	3.86e-07	1.43e-07
1	Deaths	6	China	1	Male	27	Age-standardized	956	Respiratory infections and tuberculosis	86	Ambient particulate matter pollution	3	Rate	1998	7.96586	12.2802	4.75922
1	Deaths	6	China	2	Female	27	Age-standardized	956	Respiratory infections and tuberculosis	86	Ambient particulate matter pollution	3	Rate	1998	6.1069	9.51906	3.53707
1	Deaths	6	China	3	Both	27	Age-standardized	956	Respiratory infections and tuberculosis	86	Ambient particulate matter pollution	3	Rate	1998	6.74987	10.5355	3.89665
1	Deaths	6	China	1	Male	27	Age-standardized	328	Upper respiratory infections	86	Ambient particulate matter pollution	3	Rate	2005	0.000504897	0.000840287	0.000183678
1	Deaths	6	China	2	Female	27	Age-standardized	328	Upper respiratory infections	86	Ambient particulate matter pollution	3	Rate	2005	0.000560717	0.000946538	0.000183213
1	Deaths	6	China	3	Both	27	Age-standardized	328	Upper respiratory infections	86	Ambient particulate matter pollution	3	Rate	2005	0.000530183	0.000857882	0.000188246
1	Deaths	6	China	1	Male	27	Age-standardized	491	Cardiovascular diseases	86	Ambient particulate matter pollution	3	Rate	2003	64.371	84.8191	44.5866
1	Deaths	6	China	2	Female	27	Age-standardized	491	Cardiovascular diseases	86	Ambient particulate matter pollution	3	Rate	2003	37.3776	50.5624	24.7669
1	Deaths	6	China	3	Both	27	Age-standardized	491	Cardiovascular diseases	86	Ambient particulate matter pollution	3	Rate	2003	49.1213	64.8881	33.8939
1	Deaths	6	China	1	Male	27	Age-standardized	295	Communicable, maternal, neonatal, and nutritional diseases	86	Ambient particulate matter pollution	3	Rate	2006	6.82297	9.28225	4.70678
1	Deaths	6	China	2	Female	27	Age-standardized	295	Communicable, maternal, neonatal, and nutritional diseases	86	Ambient particulate matter pollution	3	Rate	2006	4.66167	6.39132	3.26681
1	Deaths	6	China	3	Both	27	Age-standardized	295	Communicable, maternal, neonatal, and nutritional diseases	86	Ambient particulate matter pollution	3	Rate	2006	5.46102	7.4329	3.82117
1	Deaths	6	China	1	Male	27	Age-standardized	295	Communicable, maternal, neonatal, and nutritional diseases	86	Ambient particulate matter pollution	3	Rate	2012	6.38964	8.21999	4.75069
1	Deaths	6	China	2	Female	27	Age-standardized	295	Communicable, maternal, neonatal, and nutritional diseases	86	Ambient particulate matter pollution	3	Rate	2012	3.72892	4.78909	2.76173
1	Deaths	6	China	3	Both	27	Age-standardized	295	Communicable, maternal, neonatal, and nutritional diseases	86	Ambient particulate matter pollution	3	Rate	2012	4.65398	5.93318	3.49857
1	Deaths	6	China	1	Male	27	Age-standardized	328	Upper respiratory infections	86	Ambient particulate matter pollution	3	Rate	2002	0.00076225	0.00140146	0.000176048
1	Deaths	6	China	2	Female	27	Age-standardized	328	Upper respiratory infections	86	Ambient particulate matter pollution	3	Rate	2002	0.000811314	0.00145163	0.000173196
1	Deaths	6	China	3	Both	27	Age-standardized	328	Upper respiratory infections	86	Ambient particulate matter pollution	3	Rate	2002	0.000784654	0.00139824	0.000181871
1	Deaths	6	China	1	Male	27	Age-standardized	976	Diabetes mellitus type 2	86	Ambient particulate matter pollution	3	Rate	1998	1.07007	1.62093	0.606165
1	Deaths	6	China	2	Female	27	Age-standardized	976	Diabetes mellitus type 2	86	Ambient particulate matter pollution	3	Rate	1998	0.899253	1.41587	0.48966
1	Deaths	6	China	3	Both	27	Age-standardized	976	Diabetes mellitus type 2	86	Ambient particulate matter pollution	3	Rate	1998	0.953713	1.46913	0.538037
1	Deaths	6	China	1	Male	27	Age-standardized	332	Meningitis	86	Ambient particulate matter pollution	3	Rate	2016	0.00259655	0.00332721	0.00187639
1	Deaths	6	China	2	Female	27	Age-standardized	332	Meningitis	86	Ambient particulate matter pollution	3	Rate	2016	0.00253195	0.00332306	0.00152757
1	Deaths	6	China	3	Both	27	Age-standardized	332	Meningitis	86	Ambient particulate matter pollution	3	Rate	2016	0.00256677	0.00324894	0.00185418
1	Deaths	6	China	1	Male	27	Age-standardized	380	Neonatal disorders	86	Ambient particulate matter pollution	3	Rate	2016	0.779215	0.995531	0.572943
1	Deaths	6	China	2	Female	27	Age-standardized	380	Neonatal disorders	86	Ambient particulate matter pollution	3	Rate	2016	0.659246	0.83579	0.496397
1	Deaths	6	China	3	Both	27	Age-standardized	380	Neonatal disorders	86	Ambient particulate matter pollution	3	Rate	2016	0.72388	0.90349	0.54966
1	Deaths	6	China	1	Male	27	Age-standardized	322	Lower respiratory infections	86	Ambient particulate matter pollution	3	Rate	2006	5.67853	7.84112	3.86499
1	Deaths	6	China	2	Female	27	Age-standardized	322	Lower respiratory infections	86	Ambient particulate matter pollution	3	Rate	2006	3.69687	5.13174	2.51635
1	Deaths	6	China	3	Both	27	Age-standardized	322	Lower respiratory infections	86	Ambient particulate matter pollution	3	Rate	2006	4.3978	6.09503	2.99438
1	Deaths	6	China	1	Male	27	Age-standardized	295	Communicable, maternal, neonatal, and nutritional diseases	86	Ambient particulate matter pollution	3	Rate	2013	6.19686	8.00329	4.62043
1	Deaths	6	China	2	Female	27	Age-standardized	295	Communicable, maternal, neonatal, and nutritional diseases	86	Ambient particulate matter pollution	3	Rate	2013	3.55173	4.56611	2.67309
1	Deaths	6	China	3	Both	27	Age-standardized	295	Communicable, maternal, neonatal, and nutritional diseases	86	Ambient particulate matter pollution	3	Rate	2013	4.45888	5.69811	3.36908
1	Deaths	6	China	1	Male	27	Age-standardized	381	Neonatal preterm birth	86	Ambient particulate matter pollution	3	Rate	2016	0.404163	0.5226	0.291887
1	Deaths	6	China	2	Female	27	Age-standardized	381	Neonatal preterm birth	86	Ambient particulate matter pollution	3	Rate	2016	0.348107	0.442972	0.260136
1	Deaths	6	China	3	Both	27	Age-standardized	381	Neonatal preterm birth	86	Ambient particulate matter pollution	3	Rate	2016	0.378307	0.473863	0.283301
1	Deaths	6	China	1	Male	27	Age-standardized	957	Enteric infections	86	Ambient particulate matter pollution	3	Rate	2019	0.00154499	0.00220332	0.00100878
1	Deaths	6	China	2	Female	27	Age-standardized	957	Enteric infections	86	Ambient particulate matter pollution	3	Rate	2019	0.00136758	0.0019256	0.000959355
1	Deaths	6	China	3	Both	27	Age-standardized	957	Enteric infections	86	Ambient particulate matter pollution	3	Rate	2019	0.00146316	0.00201098	0.0010349
1	Deaths	6	China	1	Male	27	Age-standardized	382	Neonatal encephalopathy due to birth asphyxia and trauma	86	Ambient particulate matter pollution	3	Rate	2016	0.262074	0.346055	0.190933
1	Deaths	6	China	2	Female	27	Age-standardized	382	Neonatal encephalopathy due to birth asphyxia and trauma	86	Ambient particulate matter pollution	3	Rate	2016	0.220573	0.281541	0.163338
1	Deaths	6	China	3	Both	27	Age-standardized	382	Neonatal encephalopathy due to birth asphyxia and trauma	86	Ambient particulate matter pollution	3	Rate	2016	0.242932	0.307798	0.182789
1	Deaths	6	China	1	Male	27	Age-standardized	961	Other infectious diseases	86	Ambient particulate matter pollution	3	Rate	2007	0.00396209	0.00534147	0.00268144
1	Deaths	6	China	2	Female	27	Age-standardized	961	Other infectious diseases	86	Ambient particulate matter pollution	3	Rate	2007	0.0036322	0.00488395	0.00248603
1	Deaths	6	China	3	Both	27	Age-standardized	961	Other infectious diseases	86	Ambient particulate matter pollution	3	Rate	2007	0.00381288	0.00505206	0.00264757
1	Deaths	6	China	1	Male	27	Age-standardized	974	Diabetes and kidney diseases	86	Ambient particulate matter pollution	3	Rate	2007	1.57313	2.13215	1.06017
1	Deaths	6	China	2	Female	27	Age-standardized	974	Diabetes and kidney diseases	86	Ambient particulate matter pollution	3	Rate	2007	1.36259	1.91366	0.897771
1	Deaths	6	China	3	Both	27	Age-standardized	974	Diabetes and kidney diseases	86	Ambient particulate matter pollution	3	Rate	2007	1.42209	1.95588	0.957398
1	Deaths	6	China	1	Male	27	Age-standardized	956	Respiratory infections and tuberculosis	86	Ambient particulate matter pollution	3	Rate	2010	5.53609	7.33975	3.97483
1	Deaths	6	China	2	Female	27	Age-standardized	956	Respiratory infections and tuberculosis	86	Ambient particulate matter pollution	3	Rate	2010	3.20695	4.30521	2.2854
1	Deaths	6	China	3	Both	27	Age-standardized	956	Respiratory infections and tuberculosis	86	Ambient particulate matter pollution	3	Rate	2010	4.01509	5.32481	2.90466
1	Deaths	6	China	1	Male	27	Age-standardized	381	Neonatal preterm birth	86	Ambient particulate matter pollution	3	Rate	2000	0.631923	0.950412	0.358883
1	Deaths	6	China	2	Female	27	Age-standardized	381	Neonatal preterm birth	86	Ambient particulate matter pollution	3	Rate	2000	0.529214	0.793773	0.311365
1	Deaths	6	China	3	Both	27	Age-standardized	381	Neonatal preterm birth	86	Ambient particulate matter pollution	3	Rate	2000	0.584918	0.860404	0.344421
1	Deaths	6	China	1	Male	27	Age-standardized	382	Neonatal encephalopathy due to birth asphyxia and trauma	86	Ambient particulate matter pollution	3	Rate	2000	0.608458	0.916993	0.343619
1	Deaths	6	China	2	Female	27	Age-standardized	382	Neonatal encephalopathy due to birth asphyxia and trauma	86	Ambient particulate matter pollution	3	Rate	2000	0.51205	0.767395	0.290207
1	Deaths	6	China	3	Both	27	Age-standardized	382	Neonatal encephalopathy due to birth asphyxia and trauma	86	Ambient particulate matter pollution	3	Rate	2000	0.564334	0.825603	0.331478
1	Deaths	6	China	1	Male	27	Age-standardized	491	Cardiovascular diseases	86	Ambient particulate matter pollution	3	Rate	2000	58.1314	80.2257	37.1241
1	Deaths	6	China	2	Female	27	Age-standardized	491	Cardiovascular diseases	86	Ambient particulate matter pollution	3	Rate	2000	32.6327	47.3563	19.898
1	Deaths	6	China	3	Both	27	Age-standardized	491	Cardiovascular diseases	86	Ambient particulate matter pollution	3	Rate	2000	43.7659	61.1021	27.9686
1	Deaths	6	China	1	Male	27	Age-standardized	494	Stroke	86	Ambient particulate matter pollution	3	Rate	2000	41.3833	57.6726	26.2707
1	Deaths	6	China	2	Female	27	Age-standardized	494	Stroke	86	Ambient particulate matter pollution	3	Rate	2000	23.6224	34.4052	14.3863
1	Deaths	6	China	3	Both	27	Age-standardized	494	Stroke	86	Ambient particulate matter pollution	3	Rate	2000	31.4027	43.6758	19.8339
1	Deaths	6	China	1	Male	27	Age-standardized	496	Intracerebral hemorrhage	86	Ambient particulate matter pollution	3	Rate	2000	23.724	33.2992	14.8632
1	Deaths	6	China	2	Female	27	Age-standardized	496	Intracerebral hemorrhage	86	Ambient particulate matter pollution	3	Rate	2000	13.1503	19.1551	7.91663
1	Deaths	6	China	3	Both	27	Age-standardized	496	Intracerebral hemorrhage	86	Ambient particulate matter pollution	3	Rate	2000	17.8639	24.9868	11.2987
1	Deaths	6	China	1	Male	27	Age-standardized	329	Otitis media	86	Ambient particulate matter pollution	3	Rate	2015	1.38e-07	2.39e-07	7.75e-08
1	Deaths	6	China	2	Female	27	Age-standardized	329	Otitis media	86	Ambient particulate matter pollution	3	Rate	2015	1.01e-06	1.74e-06	1.5e-07
1	Deaths	6	China	3	Both	27	Age-standardized	329	Otitis media	86	Ambient particulate matter pollution	3	Rate	2015	5.41e-07	8.91e-07	1.36e-07
1	Deaths	6	China	1	Male	27	Age-standardized	332	Meningitis	86	Ambient particulate matter pollution	3	Rate	2015	0.00283925	0.00366597	0.00201882
1	Deaths	6	China	2	Female	27	Age-standardized	332	Meningitis	86	Ambient particulate matter pollution	3	Rate	2015	0.0027282	0.00362737	0.00166534
1	Deaths	6	China	3	Both	27	Age-standardized	332	Meningitis	86	Ambient particulate matter pollution	3	Rate	2015	0.0027881	0.00353898	0.00199991
1	Deaths	6	China	1	Male	27	Age-standardized	385	Other neonatal disorders	86	Ambient particulate matter pollution	3	Rate	2006	0.10223	0.142791	0.0661782
1	Deaths	6	China	2	Female	27	Age-standardized	385	Other neonatal disorders	86	Ambient particulate matter pollution	3	Rate	2006	0.0887259	0.122287	0.0600389
1	Deaths	6	China	3	Both	27	Age-standardized	385	Other neonatal disorders	86	Ambient particulate matter pollution	3	Rate	2006	0.0961252	0.130189	0.0646578
1	Deaths	6	China	1	Male	27	Age-standardized	328	Upper respiratory infections	86	Ambient particulate matter pollution	3	Rate	1998	0.00109431	0.00217127	0.000142354
1	Deaths	6	China	2	Female	27	Age-standardized	328	Upper respiratory infections	86	Ambient particulate matter pollution	3	Rate	1998	0.00120612	0.00237324	0.000156359
1	Deaths	6	China	3	Both	27	Age-standardized	328	Upper respiratory infections	86	Ambient particulate matter pollution	3	Rate	1998	0.00114587	0.00224916	0.000148906
1	Deaths	6	China	1	Male	27	Age-standardized	329	Otitis media	86	Ambient particulate matter pollution	3	Rate	2018	1.13e-07	2.4e-07	5.32e-08
1	Deaths	6	China	2	Female	27	Age-standardized	329	Otitis media	86	Ambient particulate matter pollution	3	Rate	2018	5.62e-07	1.06e-06	8.77e-08
1	Deaths	6	China	3	Both	27	Age-standardized	329	Otitis media	86	Ambient particulate matter pollution	3	Rate	2018	3.2e-07	5.55e-07	9.46e-08
1	Deaths	6	China	1	Male	27	Age-standardized	494	Stroke	86	Ambient particulate matter pollution	3	Rate	2003	44.2064	58.4522	30.1289
1	Deaths	6	China	2	Female	27	Age-standardized	494	Stroke	86	Ambient particulate matter pollution	3	Rate	2003	25.852	35.1874	17.1666
1	Deaths	6	China	3	Both	27	Age-standardized	494	Stroke	86	Ambient particulate matter pollution	3	Rate	2003	33.8799	44.8445	23.1638
1	Deaths	6	China	1	Male	27	Age-standardized	496	Intracerebral hemorrhage	86	Ambient particulate matter pollution	3	Rate	2003	26.3612	35.2145	17.9689
1	Deaths	6	China	2	Female	27	Age-standardized	496	Intracerebral hemorrhage	86	Ambient particulate matter pollution	3	Rate	2003	14.9721	20.4729	9.8717
1	Deaths	6	China	3	Both	27	Age-standardized	496	Intracerebral hemorrhage	86	Ambient particulate matter pollution	3	Rate	2003	20.0515	26.5141	13.6013
1	Deaths	6	China	1	Male	27	Age-standardized	409	Non-communicable diseases	86	Ambient particulate matter pollution	3	Rate	2015	123.378	144.412	100.338
1	Deaths	6	China	2	Female	27	Age-standardized	409	Non-communicable diseases	86	Ambient particulate matter pollution	3	Rate	2015	59.7152	71.8784	46.6994
1	Deaths	6	China	3	Both	27	Age-standardized	409	Non-communicable diseases	86	Ambient particulate matter pollution	3	Rate	2015	85.7382	99.4765	69.8449
1	Deaths	6	China	1	Male	27	Age-standardized	380	Neonatal disorders	86	Ambient particulate matter pollution	3	Rate	2015	0.856569	1.10713	0.619588
1	Deaths	6	China	2	Female	27	Age-standardized	380	Neonatal disorders	86	Ambient particulate matter pollution	3	Rate	2015	0.724394	0.936443	0.533839
1	Deaths	6	China	3	Both	27	Age-standardized	380	Neonatal disorders	86	Ambient particulate matter pollution	3	Rate	2015	0.795668	1.007	0.598757
1	Deaths	6	China	1	Male	27	Age-standardized	381	Neonatal preterm birth	86	Ambient particulate matter pollution	3	Rate	2015	0.447515	0.58788	0.318015
1	Deaths	6	China	2	Female	27	Age-standardized	381	Neonatal preterm birth	86	Ambient particulate matter pollution	3	Rate	2015	0.383292	0.496401	0.280055
1	Deaths	6	China	3	Both	27	Age-standardized	381	Neonatal preterm birth	86	Ambient particulate matter pollution	3	Rate	2015	0.417924	0.529754	0.313233
1	Deaths	6	China	1	Male	27	Age-standardized	382	Neonatal encephalopathy due to birth asphyxia and trauma	86	Ambient particulate matter pollution	3	Rate	2015	0.286916	0.381987	0.199567
1	Deaths	6	China	2	Female	27	Age-standardized	382	Neonatal encephalopathy due to birth asphyxia and trauma	86	Ambient particulate matter pollution	3	Rate	2015	0.242659	0.31777	0.176054
1	Deaths	6	China	3	Both	27	Age-standardized	382	Neonatal encephalopathy due to birth asphyxia and trauma	86	Ambient particulate matter pollution	3	Rate	2015	0.266524	0.337683	0.197581
1	Deaths	6	China	1	Male	27	Age-standardized	294	All causes	86	Ambient particulate matter pollution	3	Rate	2016	124.57	146.302	100.841
1	Deaths	6	China	2	Female	27	Age-standardized	294	All causes	86	Ambient particulate matter pollution	3	Rate	2016	60.8371	73.5167	47.9166
1	Deaths	6	China	3	Both	27	Age-standardized	294	All causes	86	Ambient particulate matter pollution	3	Rate	2016	86.8107	101.447	70.6625
1	Deaths	6	China	1	Male	27	Age-standardized	295	Communicable, maternal, neonatal, and nutritional diseases	86	Ambient particulate matter pollution	3	Rate	2016	5.42398	7.04356	3.9437
1	Deaths	6	China	2	Female	27	Age-standardized	295	Communicable, maternal, neonatal, and nutritional diseases	86	Ambient particulate matter pollution	3	Rate	2016	3.04304	4.00252	2.24147
1	Deaths	6	China	3	Both	27	Age-standardized	295	Communicable, maternal, neonatal, and nutritional diseases	86	Ambient particulate matter pollution	3	Rate	2016	3.85929	4.97461	2.8488
1	Deaths	6	China	1	Male	27	Age-standardized	426	Tracheal, bronchus, and lung cancer	86	Ambient particulate matter pollution	3	Rate	2012	13.833	17.7435	9.77117
1	Deaths	6	China	2	Female	27	Age-standardized	426	Tracheal, bronchus, and lung cancer	86	Ambient particulate matter pollution	3	Rate	2012	4.57392	5.89855	3.24568
1	Deaths	6	China	3	Both	27	Age-standardized	426	Tracheal, bronchus, and lung cancer	86	Ambient particulate matter pollution	3	Rate	2012	8.71812	11.2414	6.22313
1	Deaths	6	China	1	Male	27	Age-standardized	329	Otitis media	86	Ambient particulate matter pollution	3	Rate	2011	1.48e-07	2.28e-07	9.31e-08
1	Deaths	6	China	2	Female	27	Age-standardized	329	Otitis media	86	Ambient particulate matter pollution	3	Rate	2011	9.72e-07	1.56e-06	2.16e-07
1	Deaths	6	China	3	Both	27	Age-standardized	329	Otitis media	86	Ambient particulate matter pollution	3	Rate	2011	5.25e-07	7.95e-07	1.74e-07
1	Deaths	6	China	1	Male	27	Age-standardized	410	Neoplasms	86	Ambient particulate matter pollution	3	Rate	2006	11.0564	14.9188	7.32412
1	Deaths	6	China	2	Female	27	Age-standardized	410	Neoplasms	86	Ambient particulate matter pollution	3	Rate	2006	3.8694	5.2771	2.53926
1	Deaths	6	China	3	Both	27	Age-standardized	410	Neoplasms	86	Ambient particulate matter pollution	3	Rate	2006	7.14747	9.57354	4.84156
1	Deaths	6	China	1	Male	27	Age-standardized	380	Neonatal disorders	86	Ambient particulate matter pollution	3	Rate	2004	1.23044	1.76697	0.770853
1	Deaths	6	China	2	Female	27	Age-standardized	380	Neonatal disorders	86	Ambient particulate matter pollution	3	Rate	2004	1.03696	1.45059	0.683264
1	Deaths	6	China	3	Both	27	Age-standardized	380	Neonatal disorders	86	Ambient particulate matter pollution	3	Rate	2004	1.14283	1.57114	0.745527
1	Deaths	6	China	1	Male	27	Age-standardized	381	Neonatal preterm birth	86	Ambient particulate matter pollution	3	Rate	2004	0.520076	0.748231	0.327943
1	Deaths	6	China	2	Female	27	Age-standardized	381	Neonatal preterm birth	86	Ambient particulate matter pollution	3	Rate	2004	0.436271	0.60671	0.285626
1	Deaths	6	China	3	Both	27	Age-standardized	381	Neonatal preterm birth	86	Ambient particulate matter pollution	3	Rate	2004	0.482131	0.663624	0.312763
1	Deaths	6	China	1	Male	27	Age-standardized	1029	Total cancers	86	Ambient particulate matter pollution	3	Rate	2019	13.3637	18.1918	9.21104
1	Deaths	6	China	2	Female	27	Age-standardized	1029	Total cancers	86	Ambient particulate matter pollution	3	Rate	2019	4.99138	6.72342	3.50034
1	Deaths	6	China	3	Both	27	Age-standardized	1029	Total cancers	86	Ambient particulate matter pollution	3	Rate	2019	8.75395	11.5726	6.26234
1	Deaths	6	China	1	Male	27	Age-standardized	328	Upper respiratory infections	86	Ambient particulate matter pollution	3	Rate	2015	0.000198701	0.000512945	0.000102927
1	Deaths	6	China	2	Female	27	Age-standardized	328	Upper respiratory infections	86	Ambient particulate matter pollution	3	Rate	2015	0.000175658	0.00049687	8.41e-05
1	Deaths	6	China	3	Both	27	Age-standardized	328	Upper respiratory infections	86	Ambient particulate matter pollution	3	Rate	2015	0.000188086	0.000503824	9.59e-05
1	Deaths	6	China	1	Male	27	Age-standardized	382	Neonatal encephalopathy due to birth asphyxia and trauma	86	Ambient particulate matter pollution	3	Rate	2004	0.561719	0.814071	0.33895
1	Deaths	6	China	2	Female	27	Age-standardized	382	Neonatal encephalopathy due to birth asphyxia and trauma	86	Ambient particulate matter pollution	3	Rate	2004	0.483304	0.682482	0.309324
1	Deaths	6	China	3	Both	27	Age-standardized	382	Neonatal encephalopathy due to birth asphyxia and trauma	86	Ambient particulate matter pollution	3	Rate	2004	0.526213	0.737647	0.333083
1	Deaths	6	China	1	Male	27	Age-standardized	491	Cardiovascular diseases	86	Ambient particulate matter pollution	3	Rate	2012	78.8577	92.1278	62.4582
1	Deaths	6	China	2	Female	27	Age-standardized	491	Cardiovascular diseases	86	Ambient particulate matter pollution	3	Rate	2012	40.8515	49.64	31.6084
1	Deaths	6	China	3	Both	27	Age-standardized	491	Cardiovascular diseases	86	Ambient particulate matter pollution	3	Rate	2012	56.8085	66.7329	45.6412
1	Deaths	6	China	1	Male	27	Age-standardized	491	Cardiovascular diseases	86	Ambient particulate matter pollution	3	Rate	2004	67.0634	86.6183	46.226
1	Deaths	6	China	2	Female	27	Age-standardized	491	Cardiovascular diseases	86	Ambient particulate matter pollution	3	Rate	2004	38.5969	51.1597	26.0416
1	Deaths	6	China	3	Both	27	Age-standardized	491	Cardiovascular diseases	86	Ambient particulate matter pollution	3	Rate	2004	50.963	65.6815	35.2964
1	Deaths	6	China	1	Male	27	Age-standardized	494	Stroke	86	Ambient particulate matter pollution	3	Rate	2004	45.4069	58.55	31.05
1	Deaths	6	China	2	Female	27	Age-standardized	494	Stroke	86	Ambient particulate matter pollution	3	Rate	2004	26.2099	34.6892	17.6384
1	Deaths	6	China	3	Both	27	Age-standardized	494	Stroke	86	Ambient particulate matter pollution	3	Rate	2004	34.6004	44.8123	23.734
1	Deaths	6	China	1	Male	27	Age-standardized	496	Intracerebral hemorrhage	86	Ambient particulate matter pollution	3	Rate	2004	27.1214	35.5507	18.2778
1	Deaths	6	China	2	Female	27	Age-standardized	496	Intracerebral hemorrhage	86	Ambient particulate matter pollution	3	Rate	2004	15.1894	20.2984	10.121
1	Deaths	6	China	3	Both	27	Age-standardized	496	Intracerebral hemorrhage	86	Ambient particulate matter pollution	3	Rate	2004	20.5081	26.6295	13.8769
1	Deaths	6	China	1	Male	27	Age-standardized	385	Other neonatal disorders	86	Ambient particulate matter pollution	3	Rate	2001	0.0823305	0.120731	0.0488704
1	Deaths	6	China	2	Female	27	Age-standardized	385	Other neonatal disorders	86	Ambient particulate matter pollution	3	Rate	2001	0.0675864	0.0990058	0.0416568
1	Deaths	6	China	3	Both	27	Age-standardized	385	Other neonatal disorders	86	Ambient particulate matter pollution	3	Rate	2001	0.0755992	0.10916	0.0456662
1	Deaths	6	China	1	Male	27	Age-standardized	409	Non-communicable diseases	86	Ambient particulate matter pollution	3	Rate	2000	114.663	157.013	73.0469
1	Deaths	6	China	2	Female	27	Age-standardized	409	Non-communicable diseases	86	Ambient particulate matter pollution	3	Rate	2000	63.7446	91.2011	40.1271
1	Deaths	6	China	3	Both	27	Age-standardized	409	Non-communicable diseases	86	Ambient particulate matter pollution	3	Rate	2000	85.0203	118.038	55.5625
1	Deaths	6	China	1	Male	27	Age-standardized	410	Neoplasms	86	Ambient particulate matter pollution	3	Rate	2001	9.1276	12.9851	5.54701
1	Deaths	6	China	2	Female	27	Age-standardized	410	Neoplasms	86	Ambient particulate matter pollution	3	Rate	2001	3.09249	4.53308	1.81527
1	Deaths	6	China	3	Both	27	Age-standardized	410	Neoplasms	86	Ambient particulate matter pollution	3	Rate	2001	5.85202	8.22325	3.59299
1	Deaths	6	China	1	Male	27	Age-standardized	961	Other infectious diseases	86	Ambient particulate matter pollution	3	Rate	2004	0.00410155	0.00575462	0.00259742
1	Deaths	6	China	2	Female	27	Age-standardized	961	Other infectious diseases	86	Ambient particulate matter pollution	3	Rate	2004	0.00364555	0.00527606	0.00235396
1	Deaths	6	China	3	Both	27	Age-standardized	961	Other infectious diseases	86	Ambient particulate matter pollution	3	Rate	2004	0.00389507	0.00540376	0.0025325
1	Deaths	6	China	1	Male	27	Age-standardized	974	Diabetes and kidney diseases	86	Ambient particulate matter pollution	3	Rate	2004	1.52908	2.10206	0.961592
1	Deaths	6	China	2	Female	27	Age-standardized	974	Diabetes and kidney diseases	86	Ambient particulate matter pollution	3	Rate	2004	1.36049	1.99715	0.823429
1	Deaths	6	China	3	Both	27	Age-standardized	974	Diabetes and kidney diseases	86	Ambient particulate matter pollution	3	Rate	2004	1.40482	2.01611	0.880885
1	Deaths	6	China	1	Male	27	Age-standardized	493	Ischemic heart disease	86	Ambient particulate matter pollution	3	Rate	2001	17.7822	24.2516	11.5903
1	Deaths	6	China	2	Female	27	Age-standardized	493	Ischemic heart disease	86	Ambient particulate matter pollution	3	Rate	2001	9.71508	13.708	6.21237
1	Deaths	6	China	3	Both	27	Age-standardized	493	Ischemic heart disease	86	Ambient particulate matter pollution	3	Rate	2001	13.2021	18.091	8.79105
1	Deaths	6	China	1	Male	27	Age-standardized	495	Ischemic stroke	86	Ambient particulate matter pollution	3	Rate	2001	14.5201	19.4811	9.72645
1	Deaths	6	China	2	Female	27	Age-standardized	495	Ischemic stroke	86	Ambient particulate matter pollution	3	Rate	2001	8.52786	11.9089	5.51402
1	Deaths	6	China	3	Both	27	Age-standardized	495	Ischemic stroke	86	Ambient particulate matter pollution	3	Rate	2001	11.0529	14.9672	7.34517
1	Deaths	6	China	1	Male	27	Age-standardized	509	Chronic obstructive pulmonary disease	86	Ambient particulate matter pollution	3	Rate	2001	45.6939	64.3779	30.4721
1	Deaths	6	China	2	Female	27	Age-standardized	509	Chronic obstructive pulmonary disease	86	Ambient particulate matter pollution	3	Rate	2001	26.3108	38.2157	16.282
1	Deaths	6	China	3	Both	27	Age-standardized	509	Chronic obstructive pulmonary disease	86	Ambient particulate matter pollution	3	Rate	2001	33.7192	48.0989	22.2403
1	Deaths	6	China	1	Male	27	Age-standardized	956	Respiratory infections and tuberculosis	86	Ambient particulate matter pollution	3	Rate	2001	7.18374	10.4731	4.51541
1	Deaths	6	China	2	Female	27	Age-standardized	956	Respiratory infections and tuberculosis	86	Ambient particulate matter pollution	3	Rate	2001	5.26612	7.72079	3.28605
1	Deaths	6	China	3	Both	27	Age-standardized	956	Respiratory infections and tuberculosis	86	Ambient particulate matter pollution	3	Rate	2001	5.9459	8.7019	3.72
1	Deaths	6	China	1	Male	27	Age-standardized	976	Diabetes mellitus type 2	86	Ambient particulate matter pollution	3	Rate	2001	1.29335	1.9203	0.756059
1	Deaths	6	China	2	Female	27	Age-standardized	976	Diabetes mellitus type 2	86	Ambient particulate matter pollution	3	Rate	2001	1.1171	1.68197	0.656148
1	Deaths	6	China	3	Both	27	Age-standardized	976	Diabetes mellitus type 2	86	Ambient particulate matter pollution	3	Rate	2001	1.17145	1.74061	0.70559
1	Deaths	6	China	1	Male	27	Age-standardized	302	Diarrheal diseases	86	Ambient particulate matter pollution	3	Rate	2004	0.00535934	0.00755602	0.00336586
1	Deaths	6	China	2	Female	27	Age-standardized	302	Diarrheal diseases	86	Ambient particulate matter pollution	3	Rate	2004	0.00554704	0.00796783	0.00354609
1	Deaths	6	China	3	Both	27	Age-standardized	302	Diarrheal diseases	86	Ambient particulate matter pollution	3	Rate	2004	0.00544441	0.00763577	0.00350171
1	Deaths	6	China	1	Male	27	Age-standardized	337	Encephalitis	86	Ambient particulate matter pollution	3	Rate	2004	0.00146685	0.00214008	0.000767907
1	Deaths	6	China	2	Female	27	Age-standardized	337	Encephalitis	86	Ambient particulate matter pollution	3	Rate	2004	0.00129479	0.00189546	0.000668154
1	Deaths	6	China	3	Both	27	Age-standardized	337	Encephalitis	86	Ambient particulate matter pollution	3	Rate	2004	0.00138893	0.00199906	0.000762441
1	Deaths	6	China	1	Male	27	Age-standardized	302	Diarrheal diseases	86	Ambient particulate matter pollution	3	Rate	2010	0.00285482	0.00380555	0.00198733
1	Deaths	6	China	2	Female	27	Age-standardized	302	Diarrheal diseases	86	Ambient particulate matter pollution	3	Rate	2010	0.00243476	0.00326967	0.0016984
1	Deaths	6	China	3	Both	27	Age-standardized	302	Diarrheal diseases	86	Ambient particulate matter pollution	3	Rate	2010	0.00266339	0.00346706	0.00190832
1	Deaths	6	China	1	Male	27	Age-standardized	491	Cardiovascular diseases	86	Ambient particulate matter pollution	3	Rate	2015	77.047	90.8473	61.7371
1	Deaths	6	China	2	Female	27	Age-standardized	491	Cardiovascular diseases	86	Ambient particulate matter pollution	3	Rate	2015	39.2262	47.4408	30.2836
1	Deaths	6	China	3	Both	27	Age-standardized	491	Cardiovascular diseases	86	Ambient particulate matter pollution	3	Rate	2015	55.1738	64.3828	44.2038
1	Deaths	6	China	1	Male	27	Age-standardized	322	Lower respiratory infections	86	Ambient particulate matter pollution	3	Rate	2000	7.54684	11.1354	4.56101
1	Deaths	6	China	2	Female	27	Age-standardized	322	Lower respiratory infections	86	Ambient particulate matter pollution	3	Rate	2000	5.65676	8.51473	3.41755
1	Deaths	6	China	3	Both	27	Age-standardized	322	Lower respiratory infections	86	Ambient particulate matter pollution	3	Rate	2000	6.32382	9.47829	3.85432
1	Deaths	6	China	1	Male	27	Age-standardized	302	Diarrheal diseases	86	Ambient particulate matter pollution	3	Rate	2006	0.00409786	0.00564898	0.00272472
1	Deaths	6	China	2	Female	27	Age-standardized	302	Diarrheal diseases	86	Ambient particulate matter pollution	3	Rate	2006	0.00404712	0.00568387	0.00269433
1	Deaths	6	China	3	Both	27	Age-standardized	302	Diarrheal diseases	86	Ambient particulate matter pollution	3	Rate	2006	0.00407495	0.00559186	0.00269739
1	Deaths	6	China	1	Male	27	Age-standardized	491	Cardiovascular diseases	86	Ambient particulate matter pollution	3	Rate	2016	74.7766	88.6793	59.8761
1	Deaths	6	China	2	Female	27	Age-standardized	491	Cardiovascular diseases	86	Ambient particulate matter pollution	3	Rate	2016	38.2244	46.9726	29.156
1	Deaths	6	China	3	Both	27	Age-standardized	491	Cardiovascular diseases	86	Ambient particulate matter pollution	3	Rate	2016	53.6735	63.1921	43.0149
1	Deaths	6	China	1	Male	27	Age-standardized	494	Stroke	86	Ambient particulate matter pollution	3	Rate	2016	43.9397	52.4773	34.6283
1	Deaths	6	China	2	Female	27	Age-standardized	494	Stroke	86	Ambient particulate matter pollution	3	Rate	2016	22.0739	27.0642	16.8332
1	Deaths	6	China	3	Both	27	Age-standardized	494	Stroke	86	Ambient particulate matter pollution	3	Rate	2016	31.3891	37.0437	25.0504
1	Deaths	6	China	1	Male	27	Age-standardized	496	Intracerebral hemorrhage	86	Ambient particulate matter pollution	3	Rate	2016	21.8767	26.1312	16.9146
1	Deaths	6	China	2	Female	27	Age-standardized	496	Intracerebral hemorrhage	86	Ambient particulate matter pollution	3	Rate	2016	10.8014	13.2833	8.2199
1	Deaths	6	China	3	Both	27	Age-standardized	496	Intracerebral hemorrhage	86	Ambient particulate matter pollution	3	Rate	2016	15.6804	18.5437	12.4684
1	Deaths	6	China	1	Male	27	Age-standardized	961	Other infectious diseases	86	Ambient particulate matter pollution	3	Rate	2010	0.00431482	0.00572158	0.00307723
1	Deaths	6	China	2	Female	27	Age-standardized	961	Other infectious diseases	86	Ambient particulate matter pollution	3	Rate	2010	0.00403654	0.00531883	0.00281995
1	Deaths	6	China	3	Both	27	Age-standardized	961	Other infectious diseases	86	Ambient particulate matter pollution	3	Rate	2010	0.00418804	0.00545857	0.00302776
1	Deaths	6	China	1	Male	27	Age-standardized	329	Otitis media	86	Ambient particulate matter pollution	3	Rate	2014	1.47e-07	2.33e-07	8.94e-08
1	Deaths	6	China	2	Female	27	Age-standardized	329	Otitis media	86	Ambient particulate matter pollution	3	Rate	2014	1.1e-06	1.83e-06	1.65e-07
1	Deaths	6	China	3	Both	27	Age-standardized	329	Otitis media	86	Ambient particulate matter pollution	3	Rate	2014	5.86e-07	9.42e-07	1.44e-07
1	Deaths	6	China	1	Male	27	Age-standardized	295	Communicable, maternal, neonatal, and nutritional diseases	86	Ambient particulate matter pollution	3	Rate	2014	5.99144	7.80492	4.4145
1	Deaths	6	China	2	Female	27	Age-standardized	295	Communicable, maternal, neonatal, and nutritional diseases	86	Ambient particulate matter pollution	3	Rate	2014	3.43557	4.45474	2.57367
1	Deaths	6	China	3	Both	27	Age-standardized	295	Communicable, maternal, neonatal, and nutritional diseases	86	Ambient particulate matter pollution	3	Rate	2014	4.31541	5.53954	3.23034
1	Deaths	6	China	1	Male	27	Age-standardized	494	Stroke	86	Ambient particulate matter pollution	3	Rate	2015	45.2905	53.4861	36.0518
1	Deaths	6	China	2	Female	27	Age-standardized	494	Stroke	86	Ambient particulate matter pollution	3	Rate	2015	22.7314	27.6072	17.4997
1	Deaths	6	China	3	Both	27	Age-standardized	494	Stroke	86	Ambient particulate matter pollution	3	Rate	2015	32.3306	37.784	25.8491
1	Deaths	6	China	1	Male	27	Age-standardized	302	Diarrheal diseases	86	Ambient particulate matter pollution	3	Rate	2016	0.00185326	0.00245595	0.00130576
1	Deaths	6	China	2	Female	27	Age-standardized	302	Diarrheal diseases	86	Ambient particulate matter pollution	3	Rate	2016	0.00159837	0.00207418	0.00116348
1	Deaths	6	China	3	Both	27	Age-standardized	302	Diarrheal diseases	86	Ambient particulate matter pollution	3	Rate	2016	0.00173568	0.00224552	0.0012491
1	Deaths	6	China	1	Male	27	Age-standardized	496	Intracerebral hemorrhage	86	Ambient particulate matter pollution	3	Rate	2015	22.783	27.0682	18.1209
1	Deaths	6	China	2	Female	27	Age-standardized	496	Intracerebral hemorrhage	86	Ambient particulate matter pollution	3	Rate	2015	11.2513	13.7132	8.58231
1	Deaths	6	China	3	Both	27	Age-standardized	496	Intracerebral hemorrhage	86	Ambient particulate matter pollution	3	Rate	2015	16.3264	19.0867	13.1002
1	Deaths	6	China	1	Male	27	Age-standardized	640	Other non-communicable diseases	86	Ambient particulate matter pollution	3	Rate	2016	0.00254347	0.00380457	0.000942995
1	Deaths	6	China	2	Female	27	Age-standardized	640	Other non-communicable diseases	86	Ambient particulate matter pollution	3	Rate	2016	0.000928593	0.00146773	0.000518335
1	Deaths	6	China	3	Both	27	Age-standardized	640	Other non-communicable diseases	86	Ambient particulate matter pollution	3	Rate	2016	0.00179849	0.00259191	0.000809433
1	Deaths	6	China	1	Male	27	Age-standardized	961	Other infectious diseases	86	Ambient particulate matter pollution	3	Rate	2019	0.00287611	0.00392739	0.00200323
1	Deaths	6	China	2	Female	27	Age-standardized	961	Other infectious diseases	86	Ambient particulate matter pollution	3	Rate	2019	0.00280432	0.00382044	0.00191211
1	Deaths	6	China	3	Both	27	Age-standardized	961	Other infectious diseases	86	Ambient particulate matter pollution	3	Rate	2019	0.00284301	0.00371942	0.00210413
1	Deaths	6	China	1	Male	27	Age-standardized	337	Encephalitis	86	Ambient particulate matter pollution	3	Rate	2016	0.000905488	0.00151993	0.000623559
1	Deaths	6	China	2	Female	27	Age-standardized	337	Encephalitis	86	Ambient particulate matter pollution	3	Rate	2016	0.000856981	0.00135811	0.000597328
1	Deaths	6	China	3	Both	27	Age-standardized	337	Encephalitis	86	Ambient particulate matter pollution	3	Rate	2016	0.000883115	0.00140146	0.000626912
1	Deaths	6	China	1	Male	27	Age-standardized	976	Diabetes mellitus type 2	86	Ambient particulate matter pollution	3	Rate	2010	1.78908	2.35337	1.24028
1	Deaths	6	China	2	Female	27	Age-standardized	976	Diabetes mellitus type 2	86	Ambient particulate matter pollution	3	Rate	2010	1.44698	1.98019	0.953777
1	Deaths	6	China	3	Both	27	Age-standardized	976	Diabetes mellitus type 2	86	Ambient particulate matter pollution	3	Rate	2010	1.55923	2.08088	1.06477
1	Deaths	6	China	1	Male	27	Age-standardized	508	Chronic respiratory diseases	86	Ambient particulate matter pollution	3	Rate	2009	36.5698	45.0305	28.9692
1	Deaths	6	China	2	Female	27	Age-standardized	508	Chronic respiratory diseases	86	Ambient particulate matter pollution	3	Rate	2009	19.3232	24.3948	14.7605
1	Deaths	6	China	3	Both	27	Age-standardized	508	Chronic respiratory diseases	86	Ambient particulate matter pollution	3	Rate	2009	25.683	31.6132	20.4833
1	Deaths	6	China	1	Male	27	Age-standardized	302	Diarrheal diseases	86	Ambient particulate matter pollution	3	Rate	2019	0.00154499	0.00220332	0.00100878
1	Deaths	6	China	2	Female	27	Age-standardized	302	Diarrheal diseases	86	Ambient particulate matter pollution	3	Rate	2019	0.00136758	0.0019256	0.000959355
1	Deaths	6	China	3	Both	27	Age-standardized	302	Diarrheal diseases	86	Ambient particulate matter pollution	3	Rate	2019	0.00146316	0.00201098	0.0010349
1	Deaths	6	China	1	Male	27	Age-standardized	974	Diabetes and kidney diseases	86	Ambient particulate matter pollution	3	Rate	2019	2.05475	2.75298	1.40759
1	Deaths	6	China	2	Female	27	Age-standardized	974	Diabetes and kidney diseases	86	Ambient particulate matter pollution	3	Rate	2019	1.55299	2.14205	1.03389
1	Deaths	6	China	3	Both	27	Age-standardized	974	Diabetes and kidney diseases	86	Ambient particulate matter pollution	3	Rate	2019	1.73624	2.32219	1.2158
1	Deaths	6	China	1	Male	27	Age-standardized	962	Maternal and neonatal disorders	86	Ambient particulate matter pollution	3	Rate	2010	1.08272	1.4763	0.739666
1	Deaths	6	China	2	Female	27	Age-standardized	962	Maternal and neonatal disorders	86	Ambient particulate matter pollution	3	Rate	2010	0.902888	1.18805	0.649645
1	Deaths	6	China	3	Both	27	Age-standardized	962	Maternal and neonatal disorders	86	Ambient particulate matter pollution	3	Rate	2010	1.00078	1.31374	0.722791
1	Deaths	6	China	1	Male	27	Age-standardized	956	Respiratory infections and tuberculosis	86	Ambient particulate matter pollution	3	Rate	2016	4.63941	6.2203	3.28173
1	Deaths	6	China	2	Female	27	Age-standardized	956	Respiratory infections and tuberculosis	86	Ambient particulate matter pollution	3	Rate	2016	2.3788	3.29811	1.6298
1	Deaths	6	China	3	Both	27	Age-standardized	956	Respiratory infections and tuberculosis	86	Ambient particulate matter pollution	3	Rate	2016	3.13022	4.2149	2.20137
1	Deaths	6	China	1	Male	27	Age-standardized	409	Non-communicable diseases	86	Ambient particulate matter pollution	3	Rate	2002	118.032	157.146	81.055
1	Deaths	6	China	2	Female	27	Age-standardized	409	Non-communicable diseases	86	Ambient particulate matter pollution	3	Rate	2002	65.9198	90.5313	44.4263
1	Deaths	6	China	3	Both	27	Age-standardized	409	Non-communicable diseases	86	Ambient particulate matter pollution	3	Rate	2002	87.6761	117.167	59.651
1	Deaths	6	China	1	Male	27	Age-standardized	640	Other non-communicable diseases	86	Ambient particulate matter pollution	3	Rate	2002	0.00213302	0.00405829	0.000756629
1	Deaths	6	China	2	Female	27	Age-standardized	640	Other non-communicable diseases	86	Ambient particulate matter pollution	3	Rate	2002	0.00115172	0.00235745	0.000389815
1	Deaths	6	China	3	Both	27	Age-standardized	640	Other non-communicable diseases	86	Ambient particulate matter pollution	3	Rate	2002	0.00168611	0.00318247	0.000670904
1	Deaths	6	China	1	Male	27	Age-standardized	686	Sudden infant death syndrome	86	Ambient particulate matter pollution	3	Rate	2002	0.00213302	0.00405829	0.000756629
1	Deaths	6	China	2	Female	27	Age-standardized	686	Sudden infant death syndrome	86	Ambient particulate matter pollution	3	Rate	2002	0.00115172	0.00235745	0.000389815
1	Deaths	6	China	3	Both	27	Age-standardized	686	Sudden infant death syndrome	86	Ambient particulate matter pollution	3	Rate	2002	0.00168611	0.00318247	0.000670904
1	Deaths	6	China	1	Male	27	Age-standardized	383	Neonatal sepsis and other neonatal infections	86	Ambient particulate matter pollution	3	Rate	2016	0.0263117	0.0336569	0.0196677
1	Deaths	6	China	2	Female	27	Age-standardized	383	Neonatal sepsis and other neonatal infections	86	Ambient particulate matter pollution	3	Rate	2016	0.020921	0.0267734	0.015881
1	Deaths	6	China	3	Both	27	Age-standardized	383	Neonatal sepsis and other neonatal infections	86	Ambient particulate matter pollution	3	Rate	2016	0.0238252	0.030075	0.0183232
1	Deaths	6	China	1	Male	27	Age-standardized	384	Hemolytic disease and other neonatal jaundice	86	Ambient particulate matter pollution	3	Rate	2016	0.0138223	0.0177124	0.0100149
1	Deaths	6	China	2	Female	27	Age-standardized	384	Hemolytic disease and other neonatal jaundice	86	Ambient particulate matter pollution	3	Rate	2016	0.00976667	0.0126238	0.00721751
1	Deaths	6	China	3	Both	27	Age-standardized	384	Hemolytic disease and other neonatal jaundice	86	Ambient particulate matter pollution	3	Rate	2016	0.0119516	0.0150111	0.00890258
1	Deaths	6	China	1	Male	27	Age-standardized	957	Enteric infections	86	Ambient particulate matter pollution	3	Rate	2002	0.00641093	0.00936091	0.00392185
1	Deaths	6	China	2	Female	27	Age-standardized	957	Enteric infections	86	Ambient particulate matter pollution	3	Rate	2002	0.0067165	0.00983288	0.00412694
1	Deaths	6	China	3	Both	27	Age-standardized	957	Enteric infections	86	Ambient particulate matter pollution	3	Rate	2002	0.00655014	0.009478	0.00405937
1	Deaths	6	China	1	Male	27	Age-standardized	1029	Total cancers	86	Ambient particulate matter pollution	3	Rate	2002	9.59456	13.3404	5.93919
1	Deaths	6	China	2	Female	27	Age-standardized	1029	Total cancers	86	Ambient particulate matter pollution	3	Rate	2002	3.2901	4.69461	2.01239
1	Deaths	6	China	3	Both	27	Age-standardized	1029	Total cancers	86	Ambient particulate matter pollution	3	Rate	2002	6.17388	8.57677	3.82754
1	Deaths	6	China	1	Male	27	Age-standardized	329	Otitis media	86	Ambient particulate matter pollution	3	Rate	2012	1.57e-07	2.37e-07	1e-07
1	Deaths	6	China	2	Female	27	Age-standardized	329	Otitis media	86	Ambient particulate matter pollution	3	Rate	2012	1.13e-06	1.8e-06	2.01e-07
1	Deaths	6	China	3	Both	27	Age-standardized	329	Otitis media	86	Ambient particulate matter pollution	3	Rate	2012	6.01e-07	9.27e-07	1.74e-07
1	Deaths	6	China	1	Male	27	Age-standardized	426	Tracheal, bronchus, and lung cancer	86	Ambient particulate matter pollution	3	Rate	2016	13.8551	17.962	9.87605
1	Deaths	6	China	2	Female	27	Age-standardized	426	Tracheal, bronchus, and lung cancer	86	Ambient particulate matter pollution	3	Rate	2016	4.62828	6.02943	3.25197
1	Deaths	6	China	3	Both	27	Age-standardized	426	Tracheal, bronchus, and lung cancer	86	Ambient particulate matter pollution	3	Rate	2016	8.74748	11.2727	6.33206
1	Deaths	6	China	1	Male	27	Age-standardized	337	Encephalitis	86	Ambient particulate matter pollution	3	Rate	2008	0.00140431	0.00194914	0.000841952
1	Deaths	6	China	2	Female	27	Age-standardized	337	Encephalitis	86	Ambient particulate matter pollution	3	Rate	2008	0.00123525	0.00167561	0.000740956
1	Deaths	6	China	3	Both	27	Age-standardized	337	Encephalitis	86	Ambient particulate matter pollution	3	Rate	2008	0.00132772	0.00179229	0.000841495
1	Deaths	6	China	1	Male	27	Age-standardized	961	Other infectious diseases	86	Ambient particulate matter pollution	3	Rate	2015	0.00380939	0.00497665	0.00274734
1	Deaths	6	China	2	Female	27	Age-standardized	961	Other infectious diseases	86	Ambient particulate matter pollution	3	Rate	2015	0.00364333	0.00479343	0.00247997
1	Deaths	6	China	3	Both	27	Age-standardized	961	Other infectious diseases	86	Ambient particulate matter pollution	3	Rate	2015	0.00373289	0.00474024	0.00276487
1	Deaths	6	China	1	Male	27	Age-standardized	974	Diabetes and kidney diseases	86	Ambient particulate matter pollution	3	Rate	2015	2.01061	2.67254	1.44315
1	Deaths	6	China	2	Female	27	Age-standardized	974	Diabetes and kidney diseases	86	Ambient particulate matter pollution	3	Rate	2015	1.48564	2.03383	0.99981
1	Deaths	6	China	3	Both	27	Age-standardized	974	Diabetes and kidney diseases	86	Ambient particulate matter pollution	3	Rate	2015	1.66768	2.20163	1.17348
1	Deaths	6	China	1	Male	27	Age-standardized	322	Lower respiratory infections	86	Ambient particulate matter pollution	3	Rate	2013	5.28688	6.95699	3.77587
1	Deaths	6	China	2	Female	27	Age-standardized	322	Lower respiratory infections	86	Ambient particulate matter pollution	3	Rate	2013	2.78375	3.69566	1.99363
1	Deaths	6	China	3	Both	27	Age-standardized	322	Lower respiratory infections	86	Ambient particulate matter pollution	3	Rate	2013	3.61408	4.76147	2.60755
1	Deaths	6	China	1	Male	27	Age-standardized	957	Enteric infections	86	Ambient particulate matter pollution	3	Rate	2010	0.00285482	0.00380555	0.00198733
1	Deaths	6	China	2	Female	27	Age-standardized	957	Enteric infections	86	Ambient particulate matter pollution	3	Rate	2010	0.00243476	0.00326967	0.0016984
1	Deaths	6	China	3	Both	27	Age-standardized	957	Enteric infections	86	Ambient particulate matter pollution	3	Rate	2010	0.00266339	0.00346706	0.00190832
1	Deaths	6	China	1	Male	27	Age-standardized	962	Maternal and neonatal disorders	86	Ambient particulate matter pollution	3	Rate	2013	0.903724	1.16038	0.64696
1	Deaths	6	China	2	Female	27	Age-standardized	962	Maternal and neonatal disorders	86	Ambient particulate matter pollution	3	Rate	2013	0.762258	0.976426	0.567892
1	Deaths	6	China	3	Both	27	Age-standardized	962	Maternal and neonatal disorders	86	Ambient particulate matter pollution	3	Rate	2013	0.83879	1.04984	0.626033
1	Deaths	6	China	1	Male	27	Age-standardized	328	Upper respiratory infections	86	Ambient particulate matter pollution	3	Rate	2004	0.000580621	0.000982007	0.000172517
1	Deaths	6	China	2	Female	27	Age-standardized	328	Upper respiratory infections	86	Ambient particulate matter pollution	3	Rate	2004	0.000643205	0.0011062	0.000186324
1	Deaths	6	China	3	Both	27	Age-standardized	328	Upper respiratory infections	86	Ambient particulate matter pollution	3	Rate	2004	0.000609011	0.00101448	0.000188747
1	Deaths	6	China	1	Male	27	Age-standardized	497	Subarachnoid hemorrhage	86	Ambient particulate matter pollution	3	Rate	2016	1.80242	2.3043	1.18482
1	Deaths	6	China	2	Female	27	Age-standardized	497	Subarachnoid hemorrhage	86	Ambient particulate matter pollution	3	Rate	2016	1.0042	1.24382	0.757819
1	Deaths	6	China	3	Both	27	Age-standardized	497	Subarachnoid hemorrhage	86	Ambient particulate matter pollution	3	Rate	2016	1.35905	1.66672	1.03075
1	Deaths	6	China	1	Male	27	Age-standardized	295	Communicable, maternal, neonatal, and nutritional diseases	86	Ambient particulate matter pollution	3	Rate	2017	4.97604	6.6512	3.56927
1	Deaths	6	China	2	Female	27	Age-standardized	295	Communicable, maternal, neonatal, and nutritional diseases	86	Ambient particulate matter pollution	3	Rate	2017	2.83748	3.75778	2.09561
1	Deaths	6	China	3	Both	27	Age-standardized	295	Communicable, maternal, neonatal, and nutritional diseases	86	Ambient particulate matter pollution	3	Rate	2017	3.58032	4.67022	2.62248
1	Deaths	6	China	1	Male	27	Age-standardized	409	Non-communicable diseases	86	Ambient particulate matter pollution	3	Rate	1998	108.436	154.126	66.4016
1	Deaths	6	China	2	Female	27	Age-standardized	409	Non-communicable diseases	86	Ambient particulate matter pollution	3	Rate	1998	59.4211	88.1115	35.9741
1	Deaths	6	China	3	Both	27	Age-standardized	409	Non-communicable diseases	86	Ambient particulate matter pollution	3	Rate	1998	79.7196	114.43	49.7964
1	Deaths	6	China	1	Male	27	Age-standardized	322	Lower respiratory infections	86	Ambient particulate matter pollution	3	Rate	2007	5.52465	7.49454	3.81033
1	Deaths	6	China	2	Female	27	Age-standardized	322	Lower respiratory infections	86	Ambient particulate matter pollution	3	Rate	2007	3.48476	4.79822	2.39172
1	Deaths	6	China	3	Both	27	Age-standardized	322	Lower respiratory infections	86	Ambient particulate matter pollution	3	Rate	2007	4.20108	5.78782	2.91128
1	Deaths	6	China	1	Male	27	Age-standardized	508	Chronic respiratory diseases	86	Ambient particulate matter pollution	3	Rate	2016	28.4753	36.3796	22.4846
1	Deaths	6	China	2	Female	27	Age-standardized	508	Chronic respiratory diseases	86	Ambient particulate matter pollution	3	Rate	2016	13.4412	19.1912	9.9809
1	Deaths	6	China	3	Both	27	Age-standardized	508	Chronic respiratory diseases	86	Ambient particulate matter pollution	3	Rate	2016	18.8413	24.5197	14.9103
1	Deaths	6	China	1	Male	27	Age-standardized	640	Other non-communicable diseases	86	Ambient particulate matter pollution	3	Rate	1998	0.00224266	0.00486076	0.000695733
1	Deaths	6	China	2	Female	27	Age-standardized	640	Other non-communicable diseases	86	Ambient particulate matter pollution	3	Rate	1998	0.00147712	0.00358017	0.000388449
1	Deaths	6	China	3	Both	27	Age-standardized	640	Other non-communicable diseases	86	Ambient particulate matter pollution	3	Rate	1998	0.00189031	0.00414692	0.000585593
1	Deaths	6	China	1	Male	27	Age-standardized	686	Sudden infant death syndrome	86	Ambient particulate matter pollution	3	Rate	1998	0.00224266	0.00486076	0.000695733
1	Deaths	6	China	2	Female	27	Age-standardized	686	Sudden infant death syndrome	86	Ambient particulate matter pollution	3	Rate	1998	0.00147712	0.00358017	0.000388449
1	Deaths	6	China	3	Both	27	Age-standardized	686	Sudden infant death syndrome	86	Ambient particulate matter pollution	3	Rate	1998	0.00189031	0.00414692	0.000585593
1	Deaths	6	China	1	Male	27	Age-standardized	587	Diabetes mellitus	86	Ambient particulate matter pollution	3	Rate	2016	2.03688	2.72375	1.42491
1	Deaths	6	China	2	Female	27	Age-standardized	587	Diabetes mellitus	86	Ambient particulate matter pollution	3	Rate	2016	1.49917	2.01166	1.0159
1	Deaths	6	China	3	Both	27	Age-standardized	587	Diabetes mellitus	86	Ambient particulate matter pollution	3	Rate	2016	1.6873	2.22349	1.18044
1	Deaths	6	China	1	Male	27	Age-standardized	957	Enteric infections	86	Ambient particulate matter pollution	3	Rate	1998	0.00885928	0.0135874	0.0047946
1	Deaths	6	China	2	Female	27	Age-standardized	957	Enteric infections	86	Ambient particulate matter pollution	3	Rate	1998	0.00902099	0.0139795	0.00487591
1	Deaths	6	China	3	Both	27	Age-standardized	957	Enteric infections	86	Ambient particulate matter pollution	3	Rate	1998	0.00893379	0.0136797	0.00483751
1	Deaths	6	China	1	Male	27	Age-standardized	1029	Total cancers	86	Ambient particulate matter pollution	3	Rate	1998	7.63156	11.0302	4.35346
1	Deaths	6	China	2	Female	27	Age-standardized	1029	Total cancers	86	Ambient particulate matter pollution	3	Rate	1998	2.53126	3.86617	1.37143
1	Deaths	6	China	3	Both	27	Age-standardized	1029	Total cancers	86	Ambient particulate matter pollution	3	Rate	1998	4.85737	7.06005	2.79558
1	Deaths	6	China	1	Male	27	Age-standardized	295	Communicable, maternal, neonatal, and nutritional diseases	86	Ambient particulate matter pollution	3	Rate	2010	6.62599	8.52625	4.90948
[truncated: 4,301 more rows]

## Sheet: ecological analysis data
Year	Urban green space area (in hectares)	Proportion of population with a bachelor's degree or above
2019	315.29	0.00325288
2018	304.71	0.00318251
2017	292.13	0.00315681
2016	278.61	0.00309384
2015	266.96	0.00299109
2014	252.8	0.00286943
2013	242.72	0.0027159
2012	236.78	0.00259335
2011	224.29	0.00239128
2010	213.43	0.002218
2009	199.32	0.00211812
2008	174.75	0.00195901
2007	170.9	0.00174661
2006	132.12	0.00150826
2005	146.82	0.00126611
2004	132.19	0.0010363
2003		0.000805319
2002		0.000573442
2001		0.000498051
2000		0.000437414
1999		0.000394006
1998		0.000362087
1997
1996
1995
1994
1993
1992
1991
1990
