# Supplementary material for: Trends in all causes and cause specific mortality attributable to ambient particulate matter pollution in China from 1990 to 2019: A secondary data analysis study
Source: PLoS One. 2023 Sep 8;18(9):e0291262. doi: 10.1371/journal.pone.0291262 (PMC10490985; doi:10.1371/journal.pone.0291262)
Supplement: S2 Table — (XLS) [file pone.0291262.s002.xls]

## Sheet: AAPC
Type	cause_name	sex_name	AAPC Index	AAPC	AAPC C.I. Low	AAPC C.I. High
YLL	All causes	Both	1990-1999	0.8	0.7	1
YLL	All causes	Both	2000-2009	-0.4	-0.5	-0.3
YLL	All causes	Both	2010-2019	-2.1	-2.2	-1.9
YLL	All causes	Female	1990-1999	0.2	0.1	0.4
YLL	All causes	Female	2000-2009	-1.3	-1.3	-1.2
YLL	All causes	Female	2010-2019	-2.4	-2.5	-2.2
YLL	All causes	Male	1990-1999	1.4	1.1	1.7
YLL	All causes	Male	2000-2009	0	-0.1	0.2
YLL	All causes	Male	2010-2019	-2	-2.2	-1.9
YLL	Chronic obstructive pulmonary disease	Both	1990-1999	-0.4	-0.8	-0.1
YLL	Chronic obstructive pulmonary disease	Both	2000-2009	-3.7	-3.9	-3.5
YLL	Chronic obstructive pulmonary disease	Both	2010-2019	-5	-5.2	-4.8
YLL	Chronic obstructive pulmonary disease	Female	1990-1999	-0.7	-0.9	-0.4
YLL	Chronic obstructive pulmonary disease	Female	2000-2009	-4	-4.1	-3.9
YLL	Chronic obstructive pulmonary disease	Female	2010-2019	-5	-5.2	-4.8
YLL	Chronic obstructive pulmonary disease	Male	1990-1999	-0.3	-0.7	0.1
YLL	Chronic obstructive pulmonary disease	Male	2000-2009	-3.4	-3.7	-3.1
YLL	Chronic obstructive pulmonary disease	Male	2010-2019	-4.6	-4.8	-4.4
YLL	Diabetes mellitus	Both	1990-1999	4.8	4.6	5
YLL	Diabetes mellitus	Both	2000-2009	3.1	3	3.2
YLL	Diabetes mellitus	Both	2010-2019	0.9	0.7	1
YLL	Diabetes mellitus	Female	1990-1999	4.6	4.3	4.9
YLL	Diabetes mellitus	Female	2000-2009	2.7	2.6	2.9
YLL	Diabetes mellitus	Female	2010-2019	0.5	0.2	0.6
YLL	Diabetes mellitus	Male	1990-1999	4.9	4.6	5.3
YLL	Diabetes mellitus	Male	2000-2009	3.4	3.2	3.5
YLL	Diabetes mellitus	Male	2010-2019	1.4	1.2	1.6
YLL	Diarrheal diseases	Both	1990-1999	-5	-5.8	-4.1
YLL	Diarrheal diseases	Both	2000-2009	-10.5	-10.8	-10
YLL	Diarrheal diseases	Both	2010-2019	-6.2	-6.6	-5.9
YLL	Diarrheal diseases	Female	1990-1999	-4.4	-4.9	-3.7
YLL	Diarrheal diseases	Female	2000-2009	-11.4	-11.8	-10.9
YLL	Diarrheal diseases	Female	2010-2019	-6	-6.3	-5.7
YLL	Diarrheal diseases	Male	1990-1999	-6	-6.6	-5.2
YLL	Diarrheal diseases	Male	2000-2009	-9.6	-9.9	-9.1
YLL	Diarrheal diseases	Male	2010-2019	-6.3	-6.6	-5.9
YLL	Encephalitis	Both	1990-1999	3.1	2.6	3.5
YLL	Encephalitis	Both	2000-2009	0.5	0.3	0.7
YLL	Encephalitis	Both	2010-2019	-4.2	-4.7	-3.8
YLL	Encephalitis	Female	1990-1999	4	3.7	4.4
YLL	Encephalitis	Female	2000-2009	0.8	0.6	1.2
YLL	Encephalitis	Female	2010-2019	-4.2	-4.5	-3.7
YLL	Encephalitis	Male	1990-1999	2.8	2.4	3.3
YLL	Encephalitis	Male	2000-2009	0.3	0.2	0.5
YLL	Encephalitis	Male	2010-2019	-4.4	-4.7	-4.1
YLL	Ischemic heart disease	Both	1990-1999	3	2.8	3.3
YLL	Ischemic heart disease	Both	2000-2009	4.6	4.5	4.7
YLL	Ischemic heart disease	Both	2010-2019	0	-0.1	0.1
YLL	Ischemic heart disease	Female	1990-1999	3.1	2.9	3.3
YLL	Ischemic heart disease	Female	2000-2009	4.4	4.3	4.5
YLL	Ischemic heart disease	Female	2010-2019	-0.3	-0.4	-0.2
YLL	Ischemic heart disease	Male	1990-1999	3	2.8	3.3
YLL	Ischemic heart disease	Male	2000-2009	4.8	4.6	4.9
YLL	Ischemic heart disease	Male	2010-2019	0.1	-0.1	0.2
YLL	Lower respiratory infections	Both	1990-1999	-2.6	-3.1	-2.1
YLL	Lower respiratory infections	Both	2000-2009	-8.2	-8.4	-8
YLL	Lower respiratory infections	Both	2010-2019	-6.7	-6.9	-6.6
YLL	Lower respiratory infections	Female	1990-1999	-2.7	-3.2	-2.3
YLL	Lower respiratory infections	Female	2000-2009	-9.4	-9.5	-9.2
YLL	Lower respiratory infections	Female	2010-2019	-7.2	-7.4	-7.1
YLL	Lower respiratory infections	Male	1990-1999	-2.3	-2.8	-1.9
YLL	Lower respiratory infections	Male	2000-2009	-7.1	-7.3	-7
YLL	Lower respiratory infections	Male	2010-2019	-6.2	-6.4	-6
YLL	Meningitis	Both	1990-1999	-3.2	-3.9	-2.5
YLL	Meningitis	Both	2000-2009	-2.3	-2.5	-1.8
YLL	Meningitis	Both	2010-2019	-4.3	-4.7	-3.9
YLL	Meningitis	Female	1990-1999	-2.3	-3.1	-1.5
YLL	Meningitis	Female	2000-2009	-1.9	-2.3	-1.4
YLL	Meningitis	Female	2010-2019	-4	-4.5	-3.5
YLL	Meningitis	Male	1990-1999	-3.7	-4.2	-3.2
YLL	Meningitis	Male	2000-2009	-2.9	-3.1	-2.5
YLL	Meningitis	Male	2010-2019	-4.5	-4.7	-4.1
YLL	Neonatal disorders	Both	1990-1999	3.9	3.1	4.6
YLL	Neonatal disorders	Both	2000-2009	-2.2	-2.6	-1.8
YLL	Neonatal disorders	Both	2010-2019	-5.4	-5.8	-5
YLL	Neonatal disorders	Female	1990-1999	3.9	3.2	4.6
YLL	Neonatal disorders	Female	2000-2009	-2.2	-2.6	-1.9
YLL	Neonatal disorders	Female	2010-2019	-5.4	-5.7	-5
YLL	Neonatal disorders	Male	1990-1999	3.7	2.9	4.3
YLL	Neonatal disorders	Male	2000-2009	-2.1	-2.6	-1.7
YLL	Neonatal disorders	Male	2010-2019	-5.3	-5.6	-4.9
YLL	Otitis media	Both	1990-1999	-17.8	-18.7	-16.4
YLL	Otitis media	Both	2000-2009	-13.1	-14.2	-12.3
YLL	Otitis media	Both	2010-2019	-4.2	-5.8	-2.8
YLL	Otitis media	Female	1990-1999	-15.5	-17.3	-12.5
YLL	Otitis media	Female	2000-2009	-8.7	-9.8	-7.8
YLL	Otitis media	Female	2010-2019	-4.6	-6.8	-3
YLL	Otitis media	Male	1990-1999	-19.8	-21.7	-17.9
YLL	Otitis media	Male	2000-2009	-21.1	-22.1	-19.6
YLL	Otitis media	Male	2010-2019	-2.5	-4.4	-0.9
YLL	Stroke	Both	1990-1999	3.1	2.8	3.5
YLL	Stroke	Both	2000-2009	0.8	0.6	1
YLL	Stroke	Both	2010-2019	-1.8	-2.1	-1.6
YLL	Stroke	Female	1990-1999	2.5	2.3	2.7
YLL	Stroke	Female	2000-2009	0.3	0.2	0.4
YLL	Stroke	Female	2010-2019	-2	-2.2	-1.9
YLL	Stroke	Male	1990-1999	3.3	3	3.8
YLL	Stroke	Male	2000-2009	1	0.7	1.3
YLL	Stroke	Male	2010-2019	-1.6	-1.8	-1.3
YLL	Sudden infant death syndrome	Both	1990-1999	6.6	5.8	7.4
YLL	Sudden infant death syndrome	Both	2000-2009	-0.8	-1	-0.5
YLL	Sudden infant death syndrome	Both	2010-2019	-1.7	-2	-1.4
YLL	Sudden infant death syndrome	Female	1990-1999	4.3	3.2	5.2
YLL	Sudden infant death syndrome	Female	2000-2009	-3	-3.4	-2.6
YLL	Sudden infant death syndrome	Female	2010-2019	-3.2	-3.6	-2.8
YLL	Sudden infant death syndrome	Male	1990-1999	7.7	7	8.3
YLL	Sudden infant death syndrome	Male	2000-2009	-0.1	-0.3	0.2
YLL	Sudden infant death syndrome	Male	2010-2019	-0.8	-1.1	-0.5
YLL	Tracheal bronchus and lung cancer	Both	1990-1999	4.5	4.3	4.8
YLL	Tracheal bronchus and lung cancer	Both	2000-2009	3.6	3.5	3.7
YLL	Tracheal bronchus and lung cancer	Both	2010-2019	0.3	0.1	0.4
YLL	Tracheal bronchus and lung cancer	Female	1990-1999	5.1	5	5.3
YLL	Tracheal bronchus and lung cancer	Female	2000-2009	3.7	3.6	3.8
YLL	Tracheal bronchus and lung cancer	Female	2010-2019	1.1	0.9	1.2
YLL	Tracheal bronchus and lung cancer	Male	1990-1999	4.2	4	4.6
YLL	Tracheal bronchus and lung cancer	Male	2000-2009	3.7	3.5	3.8
YLL	Tracheal bronchus and lung cancer	Male	2010-2019	0	-0.2	0.1
YLL	Upper respiratory infections	Both	1990-1999	-0.3	-1.2	0.4
YLL	Upper respiratory infections	Both	2000-2009	-12.4	-12.7	-12
YLL	Upper respiratory infections	Both	2010-2019	-6.1	-6.8	-5.4
YLL	Upper respiratory infections	Female	1990-1999	-1	-1.5	-0.4
YLL	Upper respiratory infections	Female	2000-2009	-12.7	-13	-12.5
YLL	Upper respiratory infections	Female	2010-2019	-6.5	-6.9	-6.1
YLL	Upper respiratory infections	Male	1990-1999	0.5	0	1
YLL	Upper respiratory infections	Male	2000-2009	-11.9	-12.2	-11.6
YLL	Upper respiratory infections	Male	2010-2019	-5.7	-6.3	-5.2
ASMR	All causes	Both	1990-1999	1.6	1.5	1.8
ASMR	All causes	Both	2000-2009	0.5	0.4	0.6
ASMR	All causes	Both	2010-2019	-2	-2.1	-1.8
ASMR	All causes	Female	1990-1999	1.3	1.2	1.5
ASMR	All causes	Female	2000-2009	0	-0.1	0.1
ASMR	All causes	Female	2010-2019	-2.1	-2.3	-1.9
ASMR	All causes	Male	1990-1999	1.8	1.6	2
ASMR	All causes	Male	2000-2009	0.8	0.7	1
ASMR	All causes	Male	2010-2019	-2	-2.2	-1.8
ASMR	Chronic obstructive pulmonary disease	Both	1990-1999	-0.1	-0.5	0.4
ASMR	Chronic obstructive pulmonary disease	Both	2000-2009	-3.3	-3.6	-3
ASMR	Chronic obstructive pulmonary disease	Both	2010-2019	-4.7	-4.9	-4.5
ASMR	Chronic obstructive pulmonary disease	Female	1990-1999	-0.4	-0.6	-0.1
ASMR	Chronic obstructive pulmonary disease	Female	2000-2009	-3.7	-3.9	-3.5
ASMR	Chronic obstructive pulmonary disease	Female	2010-2019	-4.9	-5.1	-4.7
ASMR	Chronic obstructive pulmonary disease	Male	1990-1999	0.4	0	1
ASMR	Chronic obstructive pulmonary disease	Male	2000-2009	-2.9	-3.1	-2.6
ASMR	Chronic obstructive pulmonary disease	Male	2010-2019	-4.4	-4.6	-4.2
ASMR	Diabetes mellitus	Both	1990-1999	5.2	4.9	5.5
ASMR	Diabetes mellitus	Both	2000-2009	3.6	3.5	3.8
ASMR	Diabetes mellitus	Both	2010-2019	1.2	1	1.4
ASMR	Diabetes mellitus	Female	1990-1999	5	4.7	5.3
ASMR	Diabetes mellitus	Female	2000-2009	3.4	3.3	3.6
ASMR	Diabetes mellitus	Female	2010-2019	0.7	0.5	0.9
ASMR	Diabetes mellitus	Male	1990-1999	5.3	4.9	5.7
ASMR	Diabetes mellitus	Male	2000-2009	3.9	3.7	4.1
ASMR	Diabetes mellitus	Male	2010-2019	1.7	1.5	1.8
ASMR	Diarrheal diseases	Both	1990-1999	-5	-5.8	-4.1
ASMR	Diarrheal diseases	Both	2000-2009	-10.5	-10.8	-10
ASMR	Diarrheal diseases	Both	2010-2019	-6.2	-6.6	-5.9
ASMR	Diarrheal diseases	Female	1990-1999	-4.4	-4.9	-3.7
ASMR	Diarrheal diseases	Female	2000-2009	-11.4	-11.8	-10.9
ASMR	Diarrheal diseases	Female	2010-2019	-6	-6.3	-5.7
ASMR	Diarrheal diseases	Male	1990-1999	-6	-6.6	-5.2
ASMR	Diarrheal diseases	Male	2000-2009	-9.6	-9.9	-9.1
ASMR	Diarrheal diseases	Male	2010-2019	-6.3	-6.6	-5.9
ASMR	Encephalitis	Both	1990-1999	3.1	2.6	3.5
ASMR	Encephalitis	Both	2000-2009	0.5	0.3	0.7
ASMR	Encephalitis	Both	2010-2019	-4.2	-4.7	-3.8
ASMR	Encephalitis	Female	1990-1999	4	3.7	4.4
ASMR	Encephalitis	Female	2000-2009	0.8	0.6	1.2
ASMR	Encephalitis	Female	2010-2019	-4.2	-4.5	-3.7
ASMR	Encephalitis	Male	1990-1999	2.8	2.4	3.3
ASMR	Encephalitis	Male	2000-2009	0.3	0.2	0.5
ASMR	Encephalitis	Male	2010-2019	-4.4	-4.7	-4.1
ASMR	Ischemic heart disease	Both	1990-1999	3.3	3	3.6
ASMR	Ischemic heart disease	Both	2000-2009	5.6	5.4	5.8
ASMR	Ischemic heart disease	Both	2010-2019	0	-0.2	0.1
ASMR	Ischemic heart disease	Female	1990-1999	3.2	3	3.4
ASMR	Ischemic heart disease	Female	2000-2009	5.8	5.7	5.9
ASMR	Ischemic heart disease	Female	2010-2019	-0.1	-0.2	0
ASMR	Ischemic heart disease	Male	1990-1999	3.4	3	3.7
ASMR	Ischemic heart disease	Male	2000-2009	5.6	5.4	5.8
ASMR	Ischemic heart disease	Male	2010-2019	-0.2	-0.3	-0.1
ASMR	Lower respiratory infections	Both	1990-1999	-1.3	-1.6	-0.9
ASMR	Lower respiratory infections	Both	2000-2009	-4.6	-4.8	-4.4
ASMR	Lower respiratory infections	Both	2010-2019	-4.3	-4.5	-4.1
ASMR	Lower respiratory infections	Female	1990-1999	-1.3	-1.7	-1
ASMR	Lower respiratory infections	Female	2000-2009	-5.7	-5.9	-5.6
ASMR	Lower respiratory infections	Female	2010-2019	-4.6	-4.9	-4.5
ASMR	Lower respiratory infections	Male	1990-1999	-0.7	-1.1	-0.3
ASMR	Lower respiratory infections	Male	2000-2009	-3.4	-3.6	-3.2
ASMR	Lower respiratory infections	Male	2010-2019	-3.8	-4	-3.6
ASMR	Meningitis	Both	1990-1999	-3.2	-3.9	-2.5
ASMR	Meningitis	Both	2000-2009	-2.3	-2.5	-1.8
ASMR	Meningitis	Both	2010-2019	-4.3	-4.7	-3.9
ASMR	Meningitis	Female	1990-1999	-2.3	-3.1	-1.5
ASMR	Meningitis	Female	2000-2009	-1.9	-2.3	-1.4
ASMR	Meningitis	Female	2010-2019	-4	-4.5	-3.5
ASMR	Meningitis	Male	1990-1999	-3.7	-4.2	-3.2
ASMR	Meningitis	Male	2000-2009	-2.9	-3.1	-2.5
ASMR	Meningitis	Male	2010-2019	-4.5	-4.7	-4.1
ASMR	Neonatal disorders	Both	1990-1999	3.9	3.1	4.6
ASMR	Neonatal disorders	Both	2000-2009	-2.2	-2.6	-1.8
ASMR	Neonatal disorders	Both	2010-2019	-5.4	-5.8	-5
ASMR	Neonatal disorders	Female	1990-1999	3.9	3.2	4.6
ASMR	Neonatal disorders	Female	2000-2009	-2.2	-2.6	-1.9
ASMR	Neonatal disorders	Female	2010-2019	-5.4	-5.7	-5
ASMR	Neonatal disorders	Male	1990-1999	3.7	2.9	4.3
ASMR	Neonatal disorders	Male	2000-2009	-2.1	-2.6	-1.7
ASMR	Neonatal disorders	Male	2010-2019	-5.3	-5.6	-4.9
ASMR	Otitis media	Both	1990-1999	-17.8	-18.7	-16.5
ASMR	Otitis media	Both	2000-2009	-13.1	-14.2	-12.3
ASMR	Otitis media	Both	2010-2019	-4.2	-5.8	-2.8
ASMR	Otitis media	Female	1990-1999	-15.5	-17.3	-12.5
ASMR	Otitis media	Female	2000-2009	-8.7	-9.8	-7.8
ASMR	Otitis media	Female	2010-2019	-4.6	-6.8	-3
ASMR	Otitis media	Male	1990-1999	-19.8	-21.8	-17.9
ASMR	Otitis media	Male	2000-2009	-21	-22.1	-19.5
ASMR	Otitis media	Male	2010-2019	-2.5	-4.4	-0.9
ASMR	Stroke	Both	1990-1999	3.4	3.2	3.8
ASMR	Stroke	Both	2000-2009	1.2	1	1.4
ASMR	Stroke	Both	2010-2019	-1.9	-2.1	-1.7
ASMR	Stroke	Female	1990-1999	2.9	2.6	3.1
ASMR	Stroke	Female	2000-2009	0.9	0.8	1
ASMR	Stroke	Female	2010-2019	-1.9	-2.1	-1.8
ASMR	Stroke	Male	1990-1999	3.4	3	3.9
ASMR	Stroke	Male	2000-2009	1.5	1.2	1.6
ASMR	Stroke	Male	2010-2019	-1.9	-2.1	-1.6
ASMR	Sudden infant death syndrome	Both	1990-1999	6.6	5.8	7.4
ASMR	Sudden infant death syndrome	Both	2000-2009	-0.8	-1	-0.5
ASMR	Sudden infant death syndrome	Both	2010-2019	-1.7	-2	-1.4
ASMR	Sudden infant death syndrome	Female	1990-1999	4.3	3.2	5.2
ASMR	Sudden infant death syndrome	Female	2000-2009	-3	-3.4	-2.6
ASMR	Sudden infant death syndrome	Female	2010-2019	-3.2	-3.6	-2.8
ASMR	Sudden infant death syndrome	Male	1990-1999	7.7	7	8.3
ASMR	Sudden infant death syndrome	Male	2000-2009	-0.1	-0.3	0.2
ASMR	Sudden infant death syndrome	Male	2010-2019	-0.8	-1.1	-0.5
ASMR	Tracheal bronchus and lung cancer	Both	1990-1999	5	4.7	5.2
ASMR	Tracheal bronchus and lung cancer	Both	2000-2009	4.3	4.1	4.4
ASMR	Tracheal bronchus and lung cancer	Both	2010-2019	0.5	0.3	0.6
ASMR	Tracheal bronchus and lung cancer	Female	1990-1999	5.4	5.2	5.6
ASMR	Tracheal bronchus and lung cancer	Female	2000-2009	4.5	4.5	4.6
ASMR	Tracheal bronchus and lung cancer	Female	2010-2019	1.2	1.1	1.4
ASMR	Tracheal bronchus and lung cancer	Male	1990-1999	4.6	4.4	4.9
ASMR	Tracheal bronchus and lung cancer	Male	2000-2009	4.5	4.3	4.6
ASMR	Tracheal bronchus and lung cancer	Male	2010-2019	-0.1	-0.2	0.1
ASMR	Upper respiratory infections	Both	1990-1999	-0.3	-1.2	0.4
ASMR	Upper respiratory infections	Both	2000-2009	-12.4	-12.7	-12
ASMR	Upper respiratory infections	Both	2010-2019	-6.1	-6.8	-5.4
ASMR	Upper respiratory infections	Female	1990-1999	-1	-1.5	-0.4
ASMR	Upper respiratory infections	Female	2000-2009	-12.7	-13	-12.5
ASMR	Upper respiratory infections	Female	2010-2019	-6.5	-6.9	-6.1
ASMR	Upper respiratory infections	Male	1990-1999	0.5	0	1
ASMR	Upper respiratory infections	Male	2000-2009	-11.9	-12.2	-11.6
ASMR	Upper respiratory infections	Male	2010-2019	-5.7	-6.3	-5.2

## Sheet: APC
Type	cause_name	sex_name	Segment Start	Segment End	APC	APC 95% LCL	APC 95% UCL	APC Significant
ASMR	All causes	Both	1990	2004	1.6	1.5	1.8	1
ASMR	All causes	Both	2004	2007	-2.1	-2.5	-1.1	1
ASMR	All causes	Both	2007	2010	2	1.2	2.5	1
ASMR	All causes	Both	2010	2014	-1.1	-1.3	-0.7	1
ASMR	All causes	Both	2014	2017	-3.5	-3.9	-2.9	1
ASMR	All causes	Both	2017	2019	-1.4	-2.3	-0.8	1
ASMR	Chronic obstructive pulmonary disease	Both	1990	2001	-0.1	-0.5	0.4	0
ASMR	Chronic obstructive pulmonary disease	Both	2001	2007	-4.2	-5.6	-3.4	1
ASMR	Chronic obstructive pulmonary disease	Both	2007	2011	-2.3	-3.2	-1.4	1
ASMR	Chronic obstructive pulmonary disease	Both	2011	2019	-5	-5.4	-4.7	1
ASMR	Diabetes mellitus	Both	1990	1995	3.9	2.6	4.7	1
ASMR	Diabetes mellitus	Both	1995	2004	7	6.7	7.3	1
ASMR	Diabetes mellitus	Both	2004	2007	-0.2	-0.7	0.6	0
ASMR	Diabetes mellitus	Both	2007	2011	2.9	2.4	3.8	1
ASMR	Diabetes mellitus	Both	2011	2019	1	0.8	1.2	1
ASMR	Ischemic heart disease	Both	1990	1998	2.8	2.3	3.2	1
ASMR	Ischemic heart disease	Both	1998	2004	7.4	7	8.1	1
ASMR	Ischemic heart disease	Both	2004	2007	3.2	2.7	4.2	1
ASMR	Ischemic heart disease	Both	2007	2011	5.5	5.2	6.2	1
ASMR	Ischemic heart disease	Both	2011	2014	1.1	0.4	1.6	1
ASMR	Ischemic heart disease	Both	2014	2019	-1.8	-2.1	-1.6	1
ASMR	Lower respiratory infections	Both	1990	1998	-0.7	-1.3	-0.1	1
ASMR	Lower respiratory infections	Both	1998	2007	-5.5	-5.9	-5.1	1
ASMR	Lower respiratory infections	Both	2007	2011	-1.4	-2.3	-0.3	1
ASMR	Lower respiratory infections	Both	2011	2019	-4.7	-5	-4.4	1
ASMR	Neonatal disorders	Both	1990	1999	3.9	1.4	5.7	1
ASMR	Neonatal disorders	Both	1999	2010	-2.2	-3.2	5.8	0
ASMR	Neonatal disorders	Both	2010	2015	-4.7	-5.3	-1.2	1
ASMR	Neonatal disorders	Both	2015	2019	-6.3	-8.2	-5.3	1
ASMR	Stroke	Both	1990	2004	3.4	3.2	3.8	1
ASMR	Stroke	Both	2004	2007	-2.1	-2.9	-0.4	1
ASMR	Stroke	Both	2007	2011	1.7	0.7	2.9	1
ASMR	Stroke	Both	2011	2019	-2.3	-2.6	-2.1	1
ASMR	Tracheal bronchus and lung cancer	Both	1990	1995	3.9	2.4	4.7	1
ASMR	Tracheal bronchus and lung cancer	Both	1995	2002	6.3	5.3	7.2	1
ASMR	Tracheal bronchus and lung cancer	Both	2002	2011	3.7	3.3	6.6	1
ASMR	Tracheal bronchus and lung cancer	Both	2011	2014	1.1	0.7	4.1	1
ASMR	Tracheal bronchus and lung cancer	Both	2014	2017	-1.2	-1.7	1.4	0
ASMR	Tracheal bronchus and lung cancer	Both	2017	2019	0.6	-0.7	1.4	0
YLL	All causes	Both	1990	2003	0.8	0.7	1	1
YLL	All causes	Both	2003	2007	-2.1	-2.8	-1.5	1
YLL	All causes	Both	2007	2010	1.1	0.4	1.5	1
YLL	All causes	Both	2010	2014	-1.2	-1.5	-0.8	1
YLL	All causes	Both	2014	2017	-3.5	-3.8	-3	1
YLL	All causes	Both	2017	2019	-1.7	-2.4	-1.1	1
YLL	Chronic obstructive pulmonary disease	Both	1990	1999	-0.4	-0.8	0.3	0
YLL	Chronic obstructive pulmonary disease	Both	1999	2004	-2.6	-3.3	-1.7	1
YLL	Chronic obstructive pulmonary disease	Both	2004	2007	-6	-6.7	-4.9	1
YLL	Chronic obstructive pulmonary disease	Both	2007	2010	-2.2	-3.1	-1.6	1
YLL	Chronic obstructive pulmonary disease	Both	2010	2019	-5	-5.2	-4.8	1
YLL	Diabetes mellitus	Both	1990	1995	3.4	2.4	4.1	1
YLL	Diabetes mellitus	Both	1995	2004	6.6	6.4	6.8	1
YLL	Diabetes mellitus	Both	2004	2007	-0.6	-1	0.1	0
YLL	Diabetes mellitus	Both	2007	2011	1.8	1.4	2.4	1
YLL	Diabetes mellitus	Both	2011	2019	0.8	0.4	0.9	1
YLL	Ischemic heart disease	Both	1990	1997	2.2	1.6	2.7	1
YLL	Ischemic heart disease	Both	1997	2004	6	5.7	6.4	1
YLL	Ischemic heart disease	Both	2004	2007	2.6	2.1	3.5	1
YLL	Ischemic heart disease	Both	2007	2011	4.9	4.6	5.5	1
YLL	Ischemic heart disease	Both	2011	2014	1.2	0.8	1.6	1
YLL	Ischemic heart disease	Both	2014	2019	-1.7	-2	-1.5	1
YLL	Lower respiratory infections	Both	1990	1994	-0.6	-1.9	1.6	0
YLL	Lower respiratory infections	Both	1994	1999	-4.1	-6	-3.4	1
YLL	Lower respiratory infections	Both	1999	2006	-9.5	-10.1	-9.1	1
YLL	Lower respiratory infections	Both	2006	2014	-5.5	-5.8	-5.2	1
YLL	Lower respiratory infections	Both	2014	2019	-7.6	-8.3	-7.2	1
YLL	Neonatal disorders	Both	1990	1999	3.9	1.4	5.7	1
YLL	Neonatal disorders	Both	1999	2010	-2.2	-3.2	5.8	0
YLL	Neonatal disorders	Both	2010	2015	-4.7	-5.3	-1.2	1
YLL	Neonatal disorders	Both	2015	2019	-6.3	-8.2	-5.3	1
YLL	Stroke	Both	1990	2004	3.1	2.8	3.5	1
YLL	Stroke	Both	2004	2007	-2.4	-3.2	-0.5	1
YLL	Stroke	Both	2007	2011	1.4	0.4	2.8	1
YLL	Stroke	Both	2011	2019	-2.2	-2.6	-1.9	1
YLL	Tracheal bronchus and lung cancer	Both	1990	1995	3.6	2	4.4	1
YLL	Tracheal bronchus and lung cancer	Both	1995	2002	5.7	5	6.7	1
YLL	Tracheal bronchus and lung cancer	Both	2002	2011	3	2.6	5.9	1
YLL	Tracheal bronchus and lung cancer	Both	2011	2014	0.9	0.6	3.4	1
YLL	Tracheal bronchus and lung cancer	Both	2014	2017	-1.3	-1.8	1.5	0
YLL	Tracheal bronchus and lung cancer	Both	2017	2019	0.5	-0.8	1.3	0
